# Supplementary material for: Self-Organizing Maps to Multidimensionally Characterize Physical Profiles in Older Adults
Source: Int J Environ Res Public Health. 2022 Sep 29;19(19):12412. doi: 10.3390/ijerph191912412 (PMC9565208; doi:10.3390/ijerph191912412)
Supplement: Supplementary file 1 [file ijerph-19-12412-s001.zip]

Archive with 1 entries (1 files):
- ijerph-1843255-supplementary.xlsx
