# Supplementary material for: Self-Organizing Maps to Multidimensionally Characterize Physical Profiles in Older Adults
Source: Int J Environ Res Public Health. 2022 Sep 29;19(19):12412. doi: 10.3390/ijerph191912412 (PMC9565208; doi:10.3390/ijerph191912412)
Supplement: Supplementary file 1 [file ijerph-19-12412-s001.zip › ijerph-1843255-supplementary.xlsx]

## Sheet: Sheet1
ID	SEX	CLUSTER_NUM_WOMEN	CLUSTER_NUM_MEN	AGE	GAIT_HEIGHT	GRIP_BMI	BALANCE	LAM_PERCENTAGE	FAT_PERCENTAGE	HEIGHT	WEIGHT	BMI	GAIT_SPEED	GRIP_STRENGTH	CI	ADLD	IADLD	DEPRESSION	FEAR_FALLING	FELL_LAST_YEAR	EDUCATION_YEARS	EDUCATION_CATEG	MI	CHF	CVA	COPD	ARTHRITIS	PUD	LIVER_DISEASE	DIABETES	HEMIPLEGIA	CKD	CANCER	AIDS	PVD	HTN	OSTEOPENIA_OSTEOPOROSIS	NUMCOM
5	Women	2		63	0.9	0.72	45	20.36	47	1.47	65.7	30.4	132.2	22	No	No	No	No	No	Yes	9	Elementary School	No	No	No	No	No	Yes	No	No	Yes	No	No	No	Yes	No	Yes	3
6	Women	4		67	0.51	0.67	9	19.94	47.4	1.41	65.5	32.9	72.3	22	No	No	No	Yes	Yes	Yes	6	Elementary School	No	No	No	No	Yes	Yes	No	No	No	No	No	No	Yes	Yes	Yes	4
7	Women	7		75	0.52	0.7	10	22.13	42.3	1.41	54	27.2	73.9	19	No	No	No	No	Yes	Yes	9	Elementary School	No	No	No	Yes	No	Yes	No	Yes	No	No	No	No	Yes	Yes	Yes	5
8	Women	4		63	0.64	0.75	15	19.28	47.6	1.52	74	32	96.9	24	Yes	No	No	Yes	No	No	12	High School	No	No	No	No	No	Yes	No	No	No	No	No	No	No	Yes	Yes	2
9	Women	2		62	0.89	1.04	42	21.52	44.5	1.54	64	27	137	28	No	No	No	Yes	Yes	Yes	18	Bachelor's degree	No	No	No	No	No	No	No	No	No	No	No	No	Yes	No	Yes	1
10	Women	2		67	0.52	0.81	45	22.22	39.4	1.53	58	24.8	78.9	20	No	No	No	Yes	Yes	Yes	5	Elementary School	No	No	No	No	Yes	Yes	No	No	No	No	No	No	Yes	Yes	Yes	4
11	Women	7		83	0.6	0.56	8	19.72	42.5	1.42	55.7	28.4	85.3	16	No	No	Yes	No	Yes	No	10	High School	No	No	No	No	No	No	No	No	No	No	No	No	Yes	Yes	Yes	2
14	Women	7		88	0.71	0.57	10	19.11	39.9	1.39	55.5	28	98.2	16	No	No	Yes	Yes	Yes	Yes	12	High School	Yes	No	No	No	No	No	No	No	No	No	No	No	Yes	Yes	Yes	3
15	Women	7		83	0.47	0.74	5	22.79	44.4	1.49	66.2	29.8	69.9	22	No	Yes	Yes	Yes	Yes	Yes	6	Elementary School	Yes	No	No	No	No	No	No	No	No	No	No	No	Yes	Yes	Yes	3
16	Women	4		70	0.76	0.72	0	19.04	45.9	1.52	67.5	29.2	116.2	21	No	No	No	No	No	No	13	Bachelor's degree	No	No	No	No	No	Yes	Yes	No	No	No	No	No	No	Yes	Yes	3
17	Women	7		79	0.37	0.67	0	21.71	44.4	1.42	56.4	26.9	52.9	18	No	Yes	Yes	No	Yes	No	8	Elementary School	Yes	No	No	No	No	No	No	No	Yes	No	No	No	Yes	Yes	Yes	4
18	Women	7		80	0.48	0.62	0	20.06	46	1.45	74.5	35.4	70.3	22	Yes	Yes	No	Yes	Yes	Yes	12	High School	Yes	No	No	No	No	Yes	No	No	No	No	No	No	Yes	Yes	Yes	4
19	Men		4	76	0.4	1.24	0	27.75	28.6	1.6	66.1	25.8	64.6	32	No	No	No	Yes	Yes	Yes	7	Elementary School	No	No	No	No	No	Yes	No	Yes	No	No	No	No	Yes	Yes	Yes	4
20	Women	7		77	0.39	0.41	0	21.01	46.1	1.41	86.7	43.6	54.8	18	No	Yes	Yes	Yes	Yes	Yes	12	High School	Yes	No	Yes	No	No	No	No	No	No	No	No	No	Yes	Yes	Yes	4
21	Women	2		84	0.62	0.71	45	21.26	43.2	1.43	55	26.9	89.2	19	No	No	Yes	No	Yes	Yes	6	Elementary School	No	No	No	No	No	Yes	No	No	No	No	No	No	Yes	Yes	Yes	3
22	Men		4	70	0.27	0.73	0	30.17	26.8	1.63	95	35.8	44.7	26	No	No	No	No	Yes	No	6	Elementary School	Yes	No	No	No	No	No	No	Yes	No	No	No	No	Yes	Yes	No	4
24	Men		1	71	0.86	1.94	45	33.01	18.9	1.63	57.4	21.6	140.7	42	No	No	No	No	No	No	9	Elementary School	No	No	No	No	No	Yes	No	No	No	No	No	No	No	No	No	1
26	Women	7		76	0.63	0.63	0	20.39	44.2	1.48	72.5	33.1	92.6	21	No	No	No	Yes	Yes	No	9	Elementary School	No	No	No	No	No	Yes	No	Yes	No	No	No	No	Yes	Yes	Yes	4
27	Women	3		68	0.49	0.89	45	19.56	46	1.57	71.7	29.3	77	26	No	No	No	Yes	No	No	15	Bachelor's degree	No	No	No	No	No	No	No	No	No	No	Yes	No	No	No	No	1
28	Women	2		69	0.61	0.84	45	21.98	39.6	1.56	63.7	26.2	95.3	22	No	No	No	No	No	No	17	Bachelor's degree	No	No	No	No	Yes	No	No	No	Yes	No	No	No	Yes	No	Yes	3
29	Women	1		64	0.67	0.89	45	24.11	36.8	1.44	46.5	22.4	96.2	20	No	No	No	Yes	Yes	No	9	Elementary School	No	No	No	No	No	No	Yes	No	Yes	No	No	No	Yes	No	Yes	3
30	Men		1	73	0.73	1.64	45	30.14	27	1.68	62	22	122.8	36	No	No	No	Yes	Yes	No	4	Elementary School	Yes	No	No	No	No	Yes	No	No	No	No	Yes	No	Yes	No	Yes	4
31	Men		5	73	0.52	0.98	0	23.57	34.8	1.65	94.6	34.7	86.6	34	No	No	No	Yes	Yes	Yes	18	Bachelor's degree	No	No	No	No	No	Yes	No	No	No	No	No	No	Yes	Yes	No	3
32	Women	7		84	0.48	0.69	0	21.72	37.5	1.57	57.4	23.3	75.2	16	No	Yes	Yes	Yes	Yes	Yes	12	High School	Yes	No	No	No	No	Yes	Yes	Yes	No	No	No	No	Yes	Yes	Yes	6
34	Women	1		60	0.81	0.96	45	26.71	36.4	1.57	61	24.9	127.3	24	No	No	No	No	No	No	16	Bachelor's degree	No	No	No	No	No	Yes	No	No	No	No	No	No	Yes	No	No	2
35	Women	2		67	0.74	0.94	45	19.7	43.8	1.45	49.5	23.5	106.6	22	No	No	No	No	No	Yes	16	Bachelor's degree	No	No	No	No	No	Yes	No	No	No	No	No	No	Yes	No	Yes	2
36	Men		4	84	0.46	1.2	0	23.55	30	1.57	57.2	23.4	72.2	28	No	No	Yes	Yes	Yes	No	18	Bachelor's degree	No	No	No	No	No	Yes	No	No	No	No	No	No	No	Yes	No	2
37	Men		6	91	0.78	1.03	45	22.8	35.7	1.54	64.2	27.1	120	28	No	No	No	No	No	No	10	High School	No	No	No	No	No	Yes	No	No	No	No	Yes	No	No	Yes	Yes	3
38	Women	5		70	0.85	0.88	10	21.25	42.5	1.59	81	32	134.6	28	No	Yes	No	No	Yes	No	18	Bachelor's degree	No	No	No	No	No	No	No	No	No	No	No	No	No	Yes	No	1
39	Women	2		74	0.79	0.93	45	21.14	40.2	1.6	60.5	23.6	126.5	22	No	No	Yes	No	No	No	18	Bachelor's degree	No	No	No	No	No	Yes	No	No	No	No	No	No	Yes	No	Yes	2
42	Men		4	84	0.34	1.11	0	31.5	16.8	1.64	48.5	18	55.6	20	Yes	Yes	Yes	No	Yes	Yes	13	High School	No	No	No	No	Yes	Yes	No	No	No	No	No	No	Yes	No	Yes	3
45	Women	1		61	1.09	0.89	45	25.54	31.3	1.52	46.6	20.2	166.1	18	No	No	No	Yes	No	No	18	Bachelor's degree	No	No	No	No	No	Yes	No	No	No	No	No	No	No	No	Yes	1
46	Women	5		81	1.04	0.94	45	25.11	36.8	1.45	49	23.3	150.9	22	No	No	Yes	No	Yes	Yes	11	High School	No	No	No	No	No	No	No	No	No	No	No	No	Yes	Yes	Yes	2
51	Men		1	64	0.6	1.49	45	30.28	29.1	1.68	78.7	28.2	101.2	42	Yes	No	No	Yes	No	No	9	Elementary School	No	No	No	No	No	No	No	Yes	No	No	No	No	No	Yes	No	2
52	Women	3		62	0.59	0.52	45	21.39	44.6	1.54	81.97	34.6	91	18	No	No	Yes	Yes	Yes	Yes	1	Elementary School	No	No	No	No	No	Yes	No	No	No	No	No	No	Yes	No	No	2
53	Women	7		72	0.49	0.48	16	20.1	43.2	1.47	63.1	29.2	72.1	14	No	No	No	Yes	Yes	No	16	Bachelor's degree	No	No	No	No	No	Yes	Yes	Yes	No	No	No	No	Yes	Yes	Yes	5
54	Women	3		75	0.54	0.37	44	20.31	46.3	1.53	75.1	32.5	82.6	12	No	No	Yes	Yes	Yes	Yes	18	Bachelor's degree	No	No	No	No	No	Yes	No	No	No	No	No	No	Yes	No	No	2
55	Men		6	70	0.45	0.72	45	26.29	32.8	1.71	73.3	25.1	76.9	18	No	No	No	Yes	Yes	Yes	17	Bachelor's degree	No	No	No	No	No	Yes	No	No	Yes	No	No	No	Yes	No	No	3
56	Women	3		75	0.52	0.44	45	20.33	45.1	1.58	67.8	27.2	81.8	12	No	No	No	No	Yes	Yes	18	Bachelor's degree	No	No	No	No	No	Yes	No	No	No	No	No	No	No	No	Yes	1
57	Men		4	75	0.67	1.3	0	30.55	28.1	1.78	92.53	29.2	118.9	38	No	No	No	No	Yes	No	16	Bachelor's degree	No	No	No	No	No	No	No	No	No	No	No	No	Yes	Yes	No	2
58	Men		4	74	0.66	1.57	14	27.53	31.8	1.78	84.6	26.7	118	42	No	No	No	Yes	No	Yes	21	Postgraduate	No	No	No	No	No	No	No	Yes	No	No	No	No	No	Yes	No	2
59	Women	2		69	0.72	0.65	45	24.48	42	1.64	75	27.9	118.5	18	No	No	No	Yes	Yes	No	19	Postgraduate	No	No	No	No	No	Yes	No	No	No	No	No	No	Yes	No	No	2
60	Women	7		80	0.57	0.34	14	23.64	37	1.47	50.9	23.6	84.3	8	No	No	No	No	No	No	13	Bachelor's degree	No	No	No	No	No	No	No	No	No	No	No	No	Yes	Yes	No	2
61	Men		6	84	0.62	0.88	30	22.6	37.7	1.7	78	27.3	105.3	24	No	No	No	No	No	Yes	25	Postgraduate	Yes	No	Yes	No	No	No	No	No	No	No	No	No	Yes	Yes	No	4
62	Men		4	79	0.36	1.01	4	32.12	20.9	1.79	63.4	19.8	63.8	20	Yes	No	No	No	Yes	Yes	23	Postgraduate	No	No	No	No	No	No	No	No	No	No	No	No	No	No	Yes	0
63	Men		3	73	0.88	0.92	45	25.95	32.1	1.64	76.3	28.4	145.1	26	No	No	No	Yes	No	No	25	Postgraduate	No	No	No	No	No	No	No	No	No	No	No	No	No	No	No	0
64	Women	3		60	0.7	0.55	35	17.34	50.6	1.71	95.6	32.7	119.2	18	No	No	No	Yes	Yes	Yes	16	Bachelor's degree	No	No	No	No	No	No	No	No	No	No	No	No	No	No	No	0
65	Men		3	73	0.58	1.16	45	23.17	38.1	1.74	99.3	32.8	101.6	38	No	Yes	No	No	No	No	18	Postgraduate	No	No	No	No	No	Yes	Yes	No	No	No	No	No	No	Yes	No	3
66	Women	5		67	0.7	0.54	45	24.82	33.4	1.54	52.7	22.2	108.5	12	No	No	No	No	No	No	16	Bachelor's degree	No	No	No	No	No	No	No	No	No	No	Yes	No	No	No	Yes	1
67	Women	2		74	0.79	0.65	45	23.55	42.1	1.53	64.6	27.6	120.2	18	No	No	No	No	Yes	No	18	Postgraduate	No	Yes	No	No	Yes	No	No	No	No	No	No	No	Yes	No	Yes	3
69	Women	7		82	0.66	0.51	9	21.06	39.1	1.51	53.52	23.5	99	12	No	No	No	Yes	Yes	Yes	21	Postgraduate	No	No	No	No	No	Yes	No	No	No	No	Yes	No	No	No	No	2
71	Men		2	68	0.65	1	45	31.18	29.3	1.61	57.3	22.1	105.1	22	No	No	No	No	Yes	No	22	Postgraduate	No	No	No	No	No	No	No	No	No	No	No	No	No	No	Yes	0
72	Women	3		72	0.54	0.53	45	19.47	45.4	1.53	62	26.5	83.2	14	No	No	No	Yes	Yes	Yes	17	Postgraduate	No	No	No	No	No	No	No	No	No	No	No	No	No	No	Yes	0
73	Women	7		77	0.49	0.35	6	21.69	35.9	1.41	46	23.1	69.6	8	No	No	Yes	Yes	Yes	No	6	Elementary School	No	No	No	No	No	No	No	Yes	No	No	No	No	No	No	Yes	1
75	Men		5	75	0.65	0.65	9	27.14	31.8	1.68	78	27.6	108.5	18	No	No	No	No	No	No	25	Postgraduate	No	No	No	No	No	No	No	Yes	Yes	No	No	No	No	Yes	No	3
76	Women	5		72	0.75	0.26	23	24.84	40.4	1.47	65.6	30.4	110	8	No	No	No	No	Yes	No	12	High School	No	Yes	No	No	No	No	No	No	No	No	No	No	No	Yes	Yes	2
77	Women	5		76	0.66	0.35	45	20.1	39	1.59	65.8	28.9	105.7	10	No	No	No	Yes	Yes	Yes	16	Bachelor's degree	No	No	No	No	Yes	No	No	No	No	No	No	No	Yes	No	Yes	2
78	Men		7	76	0.32	0.33	0	23.06	35.5	1.63	80.6	30.7	52.3	10	No	Yes	No	Yes	Yes	Yes	12	High School	No	No	No	No	No	Yes	No	Yes	No	No	No	No	No	Yes	No	3
79	Women	7		80	0.72	0.31	5	21.48	43.6	1.6	65.8	25.7	115.4	8	No	No	No	No	Yes	No	20	Postgraduate	No	No	No	No	No	No	No	No	No	No	No	No	No	Yes	No	1
80	Men		5	80	0.61	0.41	9	26.35	27.7	1.65	66.5	24.4	100.4	10	No	No	No	No	Yes	No	20	Bachelor's degree	No	No	No	No	No	Yes	No	No	No	No	No	No	No	No	No	1
81	Women	5		73	0.73	0.57	45	23.58	36.7	1.56	51.6	21.2	114.2	12	No	No	No	Yes	Yes	No	17	Bachelor's degree	No	No	No	No	No	No	No	No	No	No	No	No	No	No	Yes	0
82	Women	7		77	0.65	0.47	22	19.97	45	1.49	74.3	33.9	96.7	16	No	No	Yes	No	Yes	No	9	Elementary School	No	No	No	No	Yes	Yes	Yes	No	No	No	No	No	No	Yes	No	4
83	Women	3		63	0.77	0.3	45	22.62	41.8	1.45	56.1	26.7	111	8	No	No	No	No	No	Yes	1	No Education	No	No	No	No	Yes	No	No	No	No	No	Yes	No	No	Yes	No	3
84	Women	5		74	0.75	0.54	45	24.87	36.8	1.51	59.5	26.1	112.6	14	No	No	No	No	No	Yes	22	Postgraduate	No	No	No	No	No	No	No	No	No	No	No	No	No	Yes	No	1
85	Women	5		64	0.67	0.32	45	22.74	39	1.55	60.5	25.2	104.1	8	No	No	No	Yes	Yes	Yes	18	Bachelor's degree	Yes	Yes	No	No	No	No	No	No	No	No	No	No	Yes	Yes	Yes	4
86	Women	6		76	0.61	0.72	14	26.98	29	1.57	54.8	22.2	96.2	16	No	No	No	No	Yes	Yes	20	Postgraduate	No	No	No	Yes	No	Yes	No	No	No	No	Yes	No	No	No	Yes	3
88	Women	4		63	0.78	0.53	18	19.67	46.1	1.56	73	30	122.4	16	No	No	No	No	No	No	18	Bachelor's degree	No	No	No	Yes	No	No	No	No	No	No	No	No	Yes	Yes	Yes	3
89	Women	7		87	0.11	0.22	0	22.54	39.8	1.46	59.5	27.9	16.5	6	Yes	Yes	Yes	No	Yes	No	12	High School	No	No	No	No	No	No	No	No	No	No	No	No	Yes	Yes	No	2
90	Women	2		65	0.78	0.62	45	22.35	42.6	1.52	66.7	28.9	119.3	18	No	No	No	No	Yes	No	17	Bachelor's degree	No	No	No	Yes	No	No	No	No	No	No	No	No	No	Yes	No	2
91	Women	3		67	0.56	0.14	45	19.21	44.6	1.52	63.3	27.8	84.6	4	No	No	No		Yes	Yes	12	High School	No	No	No	Yes	Yes	Yes	No	No	No	No	No	No	Yes	Yes	Yes	5
93	Men		3	63	0.78	1.14	45	23	37.7	1.77	82.4	26.3	137.5	30	No	No	No	Yes	Yes	No	19	Postgraduate	No	No	No	No	No	No	No	No	No	No	No	No	No	Yes	Yes	1
94	Women	5		72	0.76	0.28	19	20.49	43.6	1.44	59.2	28.5	110.1	8	No	No	No	Yes	No	Yes	10	High School	No	No	No	No	No	Yes	No	No	No	No	Yes	No	Yes	No	Yes	3
95	Women	3		68	0.77	0.31	45	19.22	50.9	1.47	69.5	32.2	113.7	10	No	No	No	No	Yes	No	15	Bachelor's degree	No	No	No	No	No	No	No	No	No	No	Yes	No	No	Yes	Yes	2
96	Men		1	70	0.87	1.16	45	30.76	24.5	1.73	67.07	22.4	150.3	26	No	No	No	Yes	No	Yes	18	Bachelor's degree	No	No	No	No	No	No	No	Yes	No	No	No	No	No	No	No	1
97	Women	7		77	0.61	0.18	29	20.09	48.6	1.52	76.5	33.1	92.6	6	No	No	Yes	Yes	Yes	Yes	17	Bachelor's degree	No	No	No	Yes	Yes	No	No	Yes	No	No	No	No	Yes	Yes	Yes	5
98	Women	5		76	0.74	0.6	19	21.59	38.8	1.54	55	23.2	114.4	14	No	No	No	No	Yes	Yes	15	Bachelor's degree	No	No	No	No	No	Yes	No	No	No	No	No	No	Yes	No	Yes	2
99	Men		3	78	0.8	0.79	45	26.67	32.9	1.68	78.7	27.9	134.1	22	No	No	No	No	No	No	20	Postgraduate	No	No	No	No	Yes	Yes	No	No	No	No	No	No	Yes	No	No	3
100	Women	5		77	0.58	0.31	45	22.19	37.9	1.63	68	25.6	95.3	8	No	Yes	No	No	No	Yes	22	Postgraduate	No	No	No	No	Yes	Yes	No	No	No	No	No	No	No	Yes	No	3
101	Women	7		82	0.52	0.23	0	22.55	41.9	1.41	51.5	25.9	73	6	Yes	No	Yes	Yes	Yes	No	8	Elementary School	No	No	No	No	No	Yes	No	No	No	No	No	No	No	Yes	No	2
102	Women	7		74	0.66	0.45	0	20.36	43.1	1.46	47.5	22.3	96.3	10	Yes	No	No	Yes	No	No	9	Elementary School	No	No	No	No	No	Yes	No	No	No	No	No	No	No	No	Yes	1
103	Women	5		82	0.62	0.44	42	22.2	39.8	1.5	61.5	27.3	92.3	12	No	No	Yes	No	Yes	No	9	Elementary School	No	No	No	No	Yes	Yes	Yes	No	No	No	No	No	Yes	Yes	No	5
104	Women	5		75	0.76	0.44	21	21.7	43.2	1.59	80.5	31.8	121.2	14	No	No	No	No	Yes	Yes	12	High School	No	No	No	No	No	No	No	No	No	No	No	No	No	No	No	0
105	Women	7		75	0.63	0.43	0	22.74	42.3	1.52	64	27.7	96.1	12	No	No	No	Yes	Yes	Yes	2	Elementary School	No	No	Yes	No	No	No	No	No	Yes	No	No	No	Yes	Yes	Yes	4
106	Women	7		87	0.32	0.32	21	22.44	44	1.51	71.8	31.5	48.4	10	Yes	No	No	No	Yes	No	15	Bachelor's degree	No	No	No	No	No	Yes	No	No	No	No	No	No	Yes	No	No	2
107	Women	7		83	0.58	0.22	10	21.49	49.7	1.41	73.3	36.9	81.3	8	No	No	No	No	No	No	7	Elementary School	No	No	No	No	No	No	No	No	No	No	No	No	Yes	No	Yes	1
108	Women	7		81	0.62	0.43	0	23.04	41.7	1.5	62	27.6	93	12	No	No	No	Yes	Yes	No	2	Elementary School	No	No	No	No	No	No	No	No	No	No	No	No	No	Yes	Yes	1
109	Men		6	70	0.67	0.41	25	24.56	40	1.67	96	34	112.3	14	No	No	No		Yes	Yes	16	Bachelor's degree	No	No	No	No	No	Yes	No	Yes	No	No	Yes	No	No	Yes	Yes	4
110	Women	7		86	0.52	0.45	0	20.98	44.7	1.52	60.4	26.5	78.5	12	Yes	No	No	No	No	No	12	High School	No	No	No	No	No	No	No	No	No	No	No	No	Yes	No	Yes	1
111	Women	2		72	0.54	0.65	45	23.09	40.8	1.58	69.5	27.8	85	18	No	No	No	No	No	No	12	High School	No	No	No	No	No	No	No	Yes	Yes	No	No	No	No	Yes	No	3
112	Women	7		81	0.63	0.42	5	21.14	38.3	1.55	57	23.7	97.9	10	No	No	No	No	Yes	No	16	Bachelor's degree	No	No	No	No	No	No	No	No	No	No	No	No	No	Yes	Yes	1
113	Women	7		86	0.46	0.33	0	21.52	41.3	1.4	47.8	24.4	64.5	8	No	No	Yes	Yes	Yes	Yes	2	Elementary School	No	No	No	No	No	No	No	Yes	No	No	No	No	Yes	Yes	Yes	3
114	Women	7		80	0.36	0.19	0	22.43	43.5	1.45	67.5	31.7	52.6	6	No			No		Yes	9	Elementary School	No	No	No	Yes	No	No	No	No	Yes	No	No	No	No	Yes	Yes	3
115	Women	7		76	0.48	0.15	0	25.3	42.6	1.54	64	27	73.4	4	Yes	Yes	Yes	Yes	Yes	Yes	5	Elementary School	No	No	No	No	Yes	Yes	Yes	No	No	No	Yes	No	Yes	Yes	Yes	6
116	Women	5		84	0.69	0.25	45	24.81	35.5	1.41	47.5	23.9	97.7	6	No	No	No	No	Yes	Yes	9	Elementary School	No	No	No	No	Yes	Yes	No	No	No	No	No	No	No	No	Yes	2
117	Men		1	71	0.75	1.18	45	31.67	22.5	1.72	65.4	22.1	129.8	26	No	No	No	No	No	No	14	Bachelor's degree	No	No	No	No	No	No	No	No	No	No	No	No	No	Yes	No	1
118	Women	7		76	0.43	0.36	0	23.71	38.2	1.5	62.6	27.8	65	10	No	No	Yes	Yes	Yes	No	12	High School	No	No	No	No	No	Yes	No	No	No	No	No	No	Yes	No	Yes	2
119	Women	5		72	0.63	0.32	45	23.16	36.3	1.55	60.57	25.3	98.1	8	No	No	No	No	Yes	Yes	15	Bachelor's degree	No	No	No	No	Yes	No	No	No	No	No	No	No	No	No	Yes	1
120	Men		4	75	0.54	1.12	13	30.09	23.5	1.68	60.5	21.4	91.3	24	No	No	No	No	Yes	No	22	Postgraduate	No	No	No	Yes	No	Yes	No	No	No	No	No	No	No	No	No	2
121	Women	7		75	0.63	0.2	0	19.19	46.8	1.46	63.37	29.7	91.8	6	No	No	No	Yes	Yes	No	7	Elementary School	Yes	No	No	No	No	Yes	No	No	No	No	No	No	Yes	Yes	Yes	4
122	Men		4	74	0.5	1.09	3	26.76	31	1.73	82.33	27.5	86.4	30	No	No	No	No	Yes	No	16	Bachelor's degree	No	No	No	No	No	No	No	Yes	No	No	No	No	No	Yes	No	2
123	Men		1	76	0.8	1.25	45	30.99	27.8	1.66	75.2	27.3	133.4	34	No	No	No	No	Yes	No	18	Bachelor's degree	No	No	No	No	No	Yes	No	No	No	No	No	No	No	No	Yes	1
124	Women	5		74	0.87	0.4	45	22.14	41.1	1.59	62.8	24.8	137.7	10	No	No	No	No	Yes	Yes	16	Bachelor's degree	No	No	No	No	No	No	No	No	No	No	No	No	Yes	Yes	Yes	2
125	Women	3		67	0.72	0.46	45	18.26	46.8	1.48	66.7	30.5	106.1	14	No	No	No	Yes	Yes	No	9	Elementary School	No	No	No	No	No	Yes	No	No	No	No	Yes	No	Yes	No	No	3
126	Women	7		74	0.81	0.37	0	23.68	43.3	1.61	84.5	32.6	130.1	12	Yes	No	No	No	Yes	No	12	High School	Yes	No	Yes	No	No	No	No	No	No	No	Yes	No	Yes	No	Yes	4
127	Women	5		65	0.64	0.48	37	23.19	38.8	1.62	65	24.8	103.5	12	No	No	No	No	Yes	No	17	Bachelor's degree	No	No	No	No	No	No	No	No	No	No	Yes	No	No	No	Yes	1
128	Women	7		75	0.76	0.45	0	23.05	41.9	1.5	59.8	26.9	113.8	12	No	No	No	Yes	Yes	Yes	12	High School	No	No	No	No	Yes	Yes	No	No	No	No	No	No	Yes	Yes	Yes	4
129	Women	7		82	0.56	0.2	0	18.66	46.4	1.48	65.3	29.8	82.5	6	No	No	No	No	Yes	Yes	16	Bachelor's degree	No	No	No	No	No	No	No	No	No	No	No	No	No	No	Yes	0
130	Men		7	65	0.59	0.34	21	22.51	45.9	1.69	116	40.6	100.1	14	No	No	No	No	Yes	No	18	Bachelor's degree	Yes	No	No	No	No	Yes	No	No	No	No	No	No	No	Yes	No	3
131	Women	3		64	0.8	0.45	45	17.45	49.8	1.6	68.4	26.7	127.3	12	No	No	No	No	Yes	Yes	16	Bachelor's degree	No	No	No	No	No	No	No	No	No	No	No	No	No	No	Yes	0
132	Women	7		75	0.78	0.26	0	22.63	38	1.53	54.3	23.2	119	6	No	No	No	No	Yes	No	16	Bachelor's degree	No	No	No	No	Yes	No	No	No	No	No	No	No	No	No	Yes	1
133	Men		3	68	0.85	1.16	40	26.13	36	1.86	107.17	31	158.1	36	No	No	No	No	Yes	Yes	18	Bachelor's degree	No	No	No	No	No	Yes	No	No	No	No	No	No	Yes	No	No	2
134	Women	7		88	0.44	0.39	0	22.18	38.9	1.6	65.8	25.7	70.8	10	Yes	Yes	Yes	Yes	Yes	Yes	8	Elementary School	Yes	No	No	No	No	No	No	No	No	No	Yes	No	No	Yes	No	3
135	Men		5	76	0.51	0.72	0	26.73	30.8	1.67	69.9	25.1	84.6	18	No	No	No	Yes	Yes	Yes	12	High School	No	No	No	No	No	No	No	No	No	No	No	No	Yes	No	No	1
136	Women	7		70	0.77	0.28	0	20.82	42.4	1.55	85.1	35.4	118.7	10	No	No	Yes	No	Yes	No	9	Elementary School	No	No	No	No	No	No	No	Yes	No	No	No	No	Yes	Yes	Yes	3
137	Women	7		77	0.6	0.33	0	19.83	47.2	1.51	82.4	36.1	91.1	12	No	Yes	Yes	No	Yes	Yes	6	Elementary School	No	No	No	No	Yes	No	Yes	Yes	No	No	No	No	Yes	Yes	Yes	5
138	Men		6	71	0.51	0.41	45	24.15	38.9	1.63	103	38.8	83	16	No	No	No	Yes	Yes	No	16	Bachelor's degree	No	No	No	No	No	No	Yes	Yes	No	No	No	No	Yes	Yes	No	4
139	Women	5		68	0.72	0.54	45	24.86	36.2	1.54	61.5	25.9	110.6	14	No	No	No	No	No	No	25	Postgraduate	No	No	No	No	No	Yes	No	No	No	No	No	No	No	No	Yes	1
140	Women	7		81	0.58	0.34	28	18.78	49.2	1.44	61	29.4	83.2	10	No	No	No	No	Yes	No	9	Elementary School	No	No	No	No	No	No	No	No	No	No	No	No	Yes	No	Yes	1
141	Women	7		84	0.66	0.36	0	23.75	38	1.59	56.6	22.4	105.7	8	No	Yes	No	No	Yes	No	25	Postgraduate	No	No	No	No	No	Yes	Yes	Yes	No	No	No	No	Yes	Yes	Yes	5
142	Women	5		80	0.69	0.48	22	23.68	40.2	1.51	57.1	25	104.2	12	No	No	No	Yes	Yes	Yes	8	Elementary School	No	No	No	No	Yes	Yes	No	Yes	Yes	No	No	No	No	Yes	Yes	5
143	Women	5		82	0.9	0.58	28	19.87	45.3	1.59	60	24	143.4	14	No	No	No	No	No	Yes	21	Postgraduate	Yes	No	No	No	No	Yes	No	No	No	No	No	No	Yes	Yes	Yes	4
144	Women	7		79	0.58	0.25	8	21.04	46.2	1.55	58	24.1	89.3	6	No	No	No	No	Yes	No	20	Postgraduate	No	No	No	No	No	Yes	No	No	No	No	Yes	No	Yes	No	Yes	3
145	Women	5		72	0.62	0.34	27	21.11	44.4	1.61	60.8	23.5	99.6	8	No	No	No	Yes	Yes	No	18	Bachelor's degree	No	No	No	No	No	Yes	No	No	No	No	No	No	Yes	Yes	Yes	3
146	Men		3	72	0.58	0.78	45	28.12	33	1.63	75	28.2	94.1	22	No	No	No	Yes	Yes	Yes	14	Bachelor's degree	No	No	No	No	Yes	No	No	No	No	No	No	No	No	Yes	No	2
147	Women	7		85	0.71	0.56	16	22.95	40.9	1.58	62.6	25.1	112.1	14	No	No	No	No	Yes	Yes	18	Postgraduate	No	No	No	No	No	Yes	No	No	No	No	Yes	No	Yes	Yes	Yes	4
148	Women	7		75	0.59	0.37	0	19.85	45.3	1.52	63	27.3	89.7	10	No	No	No	No	Yes	Yes	18	Bachelor's degree	No	No	No	No	No	Yes	No	No	No	No	No	No	Yes	Yes	Yes	3
149	Women	5		82	0.63	0.3	45	21.2	44.4	1.44	56	26.6	91.4	8	Yes	No	No	No	Yes	Yes	3	Elementary School	No	No	No	No	No	No	No	No	No	No	No	No	No	Yes	Yes	1
150	Women	5		74	0.58	0.59	45	23.58	39.3	1.59	68.53	27.1	92.7	16	No	No	No	No	No	No	11	High School	No	No	No	No	No	No	No	No	No	No	No	No	Yes	Yes	No	2
151	Women	5		75	0.69	0.6	45	22.43	41.7	1.62	70.3	26.8	112	16	No	No	No	No	No	No	17	Bachelor's degree	No	No	No	No	No	Yes	No	No	No	No	No	No	Yes	Yes	No	3
152	Women	7		79	0.67	0.26	0	19.68	46.6	1.54	74.27	31.3	103	8	No	No	Yes	Yes	Yes	No	22	Postgraduate	Yes	No	No	No	Yes	Yes	No	No	No	No	Yes	No	Yes	Yes	No	6
153	Women	5		79	0.84	0.85	45	23.14	39.6	1.53	55.2	23.6	127.9	20	No	No	No	Yes	Yes	No	13	High School	No	No	No	No	No	Yes	No	No	No	No	No	No	No	No	Yes	1
154	Women	7		76	0.73	0.49	9	24.34	45	1.59	72.3	28.6	116.5	14	No	No	No	No	Yes	No	14	Bachelor's degree	No	No	No	No	No	No	No	No	No	No	No	No	No	Yes	Yes	1
155	Men		3	66	0.71	0.88	45	26.41	33.8	1.71	73.5	25.1	122	22	No	No	No	No	No	Yes	16	Bachelor's degree	No	No	No	No	No	No	No	No	No	No	No	No	No	No	No	0
156	Women	2		60	0.76	0.82	45	24.23	40.8	1.52	67.3	29.1	115.3	24	No	No	No	No	Yes	No	17	Bachelor's degree	No	No	No	No	Yes	Yes	No	No	No	No	No	No	No	No	No	2
157	Women	3		64	0.65	0.29	45	19.44	47.4	1.52	78.8	34.1	98.9	10	No	No	No	No	Yes	Yes	6	Elementary School	No	No	No	No	No	No	No	No	No	No	No	No	No	Yes	No	1
158	Men		2	66	0.75	0.93	45	28.78	26.6	1.71	69.3	23.7	127.9	22	No	No	No	No	No	No	25	Postgraduate	No	No	No	No	No	No	No	No	No	No	No	No	No	No	No	0
160	Women	7		77	0.45	0.27	0	22.44	38.8	1.49	49	22.1	66.9	6	Yes	No	Yes	Yes	Yes	No	6	Elementary School	No	No	No	No	No	No	No	No	No	No	No	No	Yes	No	Yes	1
161	Women	3		64	0.6	0.6	45	21.43	46.8	1.59	75.9	30	96.1	18	No	No	No	No	No	No	15	Bachelor's degree	No	No	No	No	No	Yes	No	No	No	No	No	No	No	No	Yes	1
162	Women	3		69	0.68	0.32	45	17.08	53.5	1.51	86.03	37.7	102.7	12	No	No	No	No	No	No	15	High School	No	No	No	No	No	No	No	No	No	No	No	No	Yes	Yes	No	2
163	Women	3		60	0.68	0.4	45	21.9	42.3	1.54	59.8	25.2	105.1	10	No	No	Yes	Yes	Yes	Yes	15	High School	Yes	No	No	No	No	No	No	No	No	No	No	No	Yes	No	Yes	2
164	Women	5		60	0.79	0.26	45	24.22	39.2	1.43	62.6	30.6	113	8	No	No	No	Yes	Yes	Yes	9	Elementary School	No	No	No	No	Yes	Yes	No	No	No	No	No	No	No	Yes	Yes	3
165	Women	7		81	0.56	0.46	0	23.73	37.4	1.43	53.2	26	79.9	12	Yes	Yes	Yes	Yes	Yes	Yes	1	Elementary School	No	No	No	No	No	Yes	No	No	No	No	Yes	No	Yes	Yes	Yes	4
166	Women	5		72	0.69	0.32	45	22.91	44.2	1.56	61.8	25.1	108	8	No	No	No	Yes	Yes	Yes	13	High School	No	No	No	No	No	Yes	Yes	No	No	No	No	No	No	Yes	Yes	3
167	Women	2		60	1.04	0.63	45	22.56	39.7	1.6	57	22.3	166.1	14	No	No	No	No	No	No	12	High School	No	No	No	No	No	Yes	No	No	No	No	No	No	Yes	No	No	2
168	Men		5	73	0.72	0.92	8	27.1	32.6	1.77	82.1	26.2	128.3	24	No	No	No	No	No	No	16	Bachelor's degree	No	No	No	No	No	No	No	No	No	No	Yes	No	No	Yes	Yes	2
169	Women	7		77	0.73	0.41	10	22.85	39.5	1.48	53	24.2	108.5	10	No	No	Yes	No	Yes	Yes	6	Elementary School	No	No	No	No	Yes	Yes	No	No	No	No	No	No	No	No	Yes	2
170	Women	6		81	0.54	0.54	19	26.38	36.9	1.57	63.4	25.7	85.4	14	No	No	Yes	Yes	No	No	6	Elementary School	No	No	No	No	No	No	No	No	Yes	No	No	No	Yes	No	Yes	2
171	Women	7		79	0.51	0.52	0	20.7	42.5	1.53	63.2	27	78	14	No	No	Yes	Yes	Yes	Yes	15	High School	No	No	Yes	Yes	No	Yes	Yes	No	No	No	Yes	No	Yes	Yes	No	7
172	Women	7		85	0.22	0.3	0	17.67	52.6	1.55	95.8	39.9	34.5	12	Yes	No	Yes	Yes	Yes	No	12	High School	Yes	No	No	Yes	No	Yes	No	No	No	No	Yes	No	Yes	Yes	No	6
173	Women	5		74	0.79	0.17	15	25.23	38.7	1.59	60	23.7	125.5	4	No	No	No	No	Yes	No	9	Elementary School	No	No	No	No	Yes	Yes	No	No	No	No	No	No	Yes	Yes	Yes	4
174	Women	7		80	0.57	0.2	0	19.43	44.9	1.5	67.5	30	84.9	6	No	No	Yes	Yes	Yes	Yes	18	Bachelor's degree	No	No	No	No	No	Yes	No	No	No	No	No	No	Yes	Yes	No	3
175	Women	5		74	0.59	0.53	45	26.88	30.3	1.51	43	18.9	89	10	No	No	No	Yes	Yes	No	17	Bachelor's degree	No	No	No	No	No	No	No	No	No	No	No	No	No	Yes	Yes	1
176	Women	3		66	0.72	0.35	45	18.92	48.8	1.58	72	28.8	113.3	10	No	No	No	Yes	No	Yes	25	Postgraduate	No	No	No	Yes	No	Yes	No	Yes	No	No	No	No	No	Yes	Yes	4
177	Women	3		61	0.79	0.53	45	21.25	46.2	1.57	65	26.4	123.8	14	No	No	No	No	No	No	15	High School	No	No	No	No	No	No	No	No	No	No	No	No	Yes	No	Yes	1
179	Women	2		72	0.57	0.63	45	22.2	37.4	1.65	60.8	22.3	93.9	14	No	No	No	Yes	No	Yes	16	Bachelor's degree	No	No	No	No	Yes	No	No	No	No	No	Yes	No	No	No	No	2
180	Men		2	60	0.61	1.06	24	28.44	30.6	1.69	80.5	28.2	103.4	30	No	No	No	No	No	No	17	Bachelor's degree	No	No	No	No	No	No	No	No	No	No	No	No	No	Yes	No	1
181	Women	7		83	0.65	0.44	0	21.43	40.4	1.52	63	27.3	99	12	Yes	No	No	No	Yes	No	15	High School	No	No	No	No	No	No	No	Yes	No	No	No	No	No	Yes	No	2
182	Women	3		64	0.74	0.46	45	21.86	43.3	1.48	67	30.6	109.1	14	No	No	No	Yes	Yes	No	17	Bachelor's degree	No	No	No	No	No	No	Yes	No	No	No	No	No	No	Yes	Yes	2
183	Women	7		73	0.51	0.62	10	21.47	43.1	1.74	78	25.8	89	16	No	No	Yes	No	No	Yes	20	Bachelor's degree	No	No	No	No	No	No	No	No	No	No	No	No	No	No	Yes	0
184	Men		1	74	0.7	1.43	45	28.53	32.8	1.8	95	29.3	126.8	42	No	No	No	No	No	No	19	Postgraduate	No	No	No	No	No	No	No	No	No	No	Yes	No	No	No	No	1
185	Women	6		73	0.61	0.6	0	26.43	28.9	1.53	46.5	19.9	93	12	Yes	Yes	Yes	Yes	Yes	Yes	18	Bachelor's degree	No	No	No	No	No	No	No	No	No	No	Yes	No	No	No	Yes	1
186	Men		5	76	0.45	0.88	0	23.5	36.6	1.66	81	29.4	74.7	26	No	No	No	No	Yes	Yes	23	Postgraduate	No	No	No	Yes	No	No	No	No	No	No	No	No	Yes	Yes	No	3
187	Women	5		75	0.93	0.48	14	21.37	38.9	1.5	55.7	24.8	139.8	12	No	No	No	Yes	Yes	Yes	11	High School	No	No	No	No	No	Yes	No	No	No	No	No	No	No	No	No	1
188	Women	3		63	0.98	0.4	45	20.36	48.5	1.66	83.5	30.3	163.3	12	No	No	No	No	Yes	No	16	Bachelor's degree	No	No	No	No	No	No	No	No	No	No	No	No	Yes	No	No	1
189	Women	2		66	0.92	0.55	45	22.71	41.3	1.54	69	29.1	141.2	16	No	No	No	No	Yes	Yes	11	High School	No	No	No	No	No	Yes	No	No	No	No	No	No	No	Yes	No	2
190	Women	3		67	0.86	0.33	45	21.35	43.1	1.59	62	24.5	136.3	8	No	No	Yes	No	No	Yes	12	High School	No	No	No	No	Yes	No	No	No	No	No	No	No	Yes	No	Yes	2
191	Women	7		79	0.91	0.31	0	24.24	41.4	1.56	78	32.1	141.3	10	No	No	Yes	Yes	Yes	No	9	Elementary School	Yes	No	No	No	No	Yes	No	Yes	No	Yes	No	No	Yes	Yes	No	6
192	Women	5		80	0.96	0.39	34	29.06	24.7	1.51	46.4	20.3	144.3	8	No	No	No	No	Yes	Yes	14	Bachelor's degree	No	No	No	No	No	No	No	No	No	No	No	No	Yes	Yes	No	2
194	Women	5		75	0.71	0.36	19	21.6	38.3	1.51	64	28.1	107.3	10	No	No	No	Yes	Yes	No	12	High School	No	No	No	No	No	Yes	No	No	No	No	Yes	No	Yes	Yes	Yes	4
195	Women	7		62	0.64	0.14	0	19.73	47.1	1.51	66.5	29.2	96.1	4	No	No	No	Yes	Yes	No	8	Elementary School	No	No	No	No	Yes	No	No	Yes	No	No	No	No	Yes	Yes	Yes	4
196	Women	2		60	0.91	0.49	45	21.4	43.2	1.49	54	24.3	135.8	12	Yes	No	No	No	Yes	Yes	6	Elementary School	No	No	No	No	No	No	No	No	No	No	No	No	No	Yes	Yes	1
197	Men		3	71	0.69	1.13	45	26.07	35.8	1.67	68.9	24.7	115.8	28	No	No	No	No	No	Yes	19	Postgraduate	No	No	No	Yes	No	No	Yes	Yes	No	No	No	No	No	Yes	Yes	4
198	Men		3	69	0.71	0.74	45	26.04	34.3	1.61	70	27	114.8	20	No	Yes	No	Yes	No	No	9	Elementary School	No	No	No	No	No	No	No	No	No	No	No	No	No	No	No	0
199	Women	5		66	0.48	0.51	18	23.11	41.2	1.53	73.1	31.2	74.1	16	No	No	Yes	No	Yes	No	9	Elementary School	No	No	No	No	Yes	Yes	No	No	No	No	No	No	No	Yes	No	3
200	Women	4		65	0.78	0.38	13	19.73	47.4	1.47	57.1	26.4	114.3	10	Yes	No	Yes	No	Yes	No	10	Elementary School	No	No	No	No	No	Yes	No	No	No	No	No	No	No	No	Yes	1
201	Women	5		70	0.85	0.69	45	25.25	33	1.46	43.53	20.4	123.5	14	No	No	No	Yes	No	Yes	12	High School	No	No	No	No	No	Yes	No	No	Yes	No	No	No	No	No	Yes	2
202	Women	3		65	0.72	0.25	45	18.82	47.5	1.51	73.6	32.3	109	8	No	No	No	Yes	Yes	No	18	Bachelor's degree	No	No	No	No	Yes	Yes	No	No	No	No	No	No	Yes	No	Yes	3
203	Women	2		60	0.99	0.43	45	23.47	40.5	1.55	66.57	27.7	153.1	12	No	Yes	No	No	Yes	No	12	High School	No	No	No	No	No	Yes	No	No	No	No	No	No	Yes	No	Yes	2
204	Women	5		71	0.76	0.56	0	23.15	39	1.66	68.4	24.8	126.8	14	No	No	No	No	Yes	No	12	High School	No	No	No	No	No	No	No	Yes	No	No	No	No	No	Yes	No	2
205	Women	3		66	0.73	0.44	24	20.48	43.6	1.47	59	27.3	107.5	12	No	No	No	No	Yes	No	13	High School	No	No	No	No	No	No	No	No	No	No	No	No	No	No	Yes	0
206	Women	2		71	0.69	0.86	45	23.4	37.7	1.67	71.4	25.6	115.2	22	No	No	Yes	Yes	Yes	No	10	High School	No	No	No	No	No	No	No	Yes	No	No	No	No	Yes	No	Yes	2
207	Men		5	70	0.68	0.62	0	24.58	38.9	1.79	104.03	32.5	121.2	20	No	No	No	No	No	No	15	High School	No	No	No	No	Yes	Yes	No	No	No	No	No	No	Yes	Yes	No	4
209	Women	7		76	0.49	0.31	14	23.86	40.8	1.67	89	31.9	81.7	10	No	No	No	Yes	Yes	Yes	16	Bachelor's degree	No	No	No	No	Yes	Yes	No	No	No	No	No	No	Yes	Yes	No	4
210	Men		4	74	0.52	1.07	28	27.51	33.3	1.81	85.6	26.1	93.4	28	No	Yes	No	Yes	Yes	Yes	25	Postgraduate	Yes	Yes	No	No	No	No	No	No	No	No	No	No	Yes	No	No	3
213	Women	7		74	0.51	0.37	0	25.66	43	1.58	68	27.2	81.3	10	No	No	Yes	No	Yes	No	12	High School	No	No	No	No	Yes	No	No	Yes	No	No	No	No	Yes	Yes	No	4
216	Women	4		62	0.62	0.38	0	20.68	45.3	1.61	94.5	36.5	99.3	14	No	Yes	Yes	Yes	Yes	Yes	8	Elementary School	No	No	No	No	No	No	Yes	Yes	No	No	No	No	No	Yes	Yes	3
217	Women	5		68	0.8	0.55	45	25.14	38.8	1.52	59	25.5	121.7	14	No	No	No	No	Yes	Yes	16	Bachelor's degree	No	No	No	No	Yes	No	No	No	No	No	No	No	Yes	No	Yes	2
218	Women	6		80	0.5	0.36	0	25.38	35.3	1.54	53.4	22.5	76.8	8	No	No	Yes	No	Yes	Yes	20	Bachelor's degree	No	No	No	No	No	No	No	No	No	No	No	No	Yes	Yes	Yes	2
219	Women	7		73	0.74	0.19	0	20.8	47.6	1.47	70.1	32.4	108.5	6	Yes	Yes	Yes	Yes	Yes	Yes	25	Postgraduate	No	No	No	No	No	No	No	Yes	No	No	No	No	No	Yes	No	2
220	Men		1	77	0.96	1.34	45	29.29	29.2	1.63	67.5	25.4	156.2	34	No	No	No	No	No	No	10	High School	No	No	No	Yes	No	Yes	No	No	No	No	No	No	No	No	No	2
221	Women	5		76	0.68	0.61	45	25.53	33.4	1.58	57	22.8	106.7	14	No	No	No	No	Yes	No	19	Postgraduate	No	No	No	No	Yes	No	No	No	No	No	No	No	No	No	Yes	1
222	Women	5		74	0.51	0.4	35	23.86	39.4	1.59	63	24.9	80.4	10	No	No	No	Yes	Yes	Yes	18	Bachelor's degree	No	No	No	Yes	Yes	No	No	No	No	No	No	No	Yes	Yes	No	4
223	Women	3		74	0.72	0.15	45	17.38	48.3	1.44	84.5	40.8	103.1	6	No	No	Yes	No	Yes	No	12	High School	No	No	Yes	No	No	Yes	No	No	No	No	Yes	No	No	Yes	Yes	4
224	Women	7		77	0.59	0.45	0	25.13	43.5	1.64	84	31.2	97.3	14	No	No	No	Yes	Yes	Yes	21	Bachelor's degree	Yes	No	No	Yes	Yes	Yes	No	No	Yes	No	No	No	Yes	Yes	Yes	7
225	Women	3		68	0.83	0.56	45	20.6	44.3	1.53	59.1	25.2	126.4	14	No	No	No	No	Yes	No	17	Bachelor's degree	No	No	No	No	No	Yes	No	No	No	No	No	No	No	No	Yes	1
226	Men		2	69	0.73	1.04	45	28.62	31.5	1.65	73	26.8	120.7	28	No	No	No	No	No	Yes	18	Bachelor's degree	Yes	No	No	No	No	No	No	No	No	No	No	No	No	No	No	1
227	Women	5		74	0.63	0.41	18	23.04	41.8	1.55	71.2	29.6	98.4	12	No	No	Yes	Yes	Yes	No	18	Postgraduate	No	No	No	No	No	No	No	Yes	No	No	Yes	No	No	No	No	2
228	Women	3		61	0.78	0.59	32	20.2	44.2	1.52	70.1	30.3	118.1	18	No	No	No	No	Yes	No	5	Elementary School	No	No	No	No	No	No	No	No	No	No	No	No	Yes	No	No	1
229	Women	5		79	0.79	0.47	45	26.47	36.1	1.57	63.5	25.8	123.5	12	No	No	Yes	Yes	No	Yes	16	Bachelor's degree	No	No	No	No	No	Yes	No	No	No	No	Yes	No	Yes	Yes	Yes	4
230	Women	5		75	0.82	0.6	45	24.08	39.2	1.56	65	26.7	127.6	16	No	Yes	No	Yes	No	Yes	16	Bachelor's degree	No	No	No	No	No	Yes	No	No	No	No	No	No	Yes	Yes	No	3
231	Men		6	74	0.6	0.69	40	24.16	30.8	1.72	77.4	26.2	104	18	No	No	No	No	Yes	Yes	19	Postgraduate	No	No	No	Yes	No	No	No	Yes	No	No	No	No	Yes	No	No	3
232	Women	3		70	0.64	0.29	26	19.15	49.7	1.43	70.2	34.3	92.1	10	No	No	No	Yes	Yes	Yes	18	Bachelor's degree	No	No	No	No	No	Yes	No	No	No	No	No	No	Yes	No	Yes	2
233	Women	7		75	0.7	0.4	0	21.3	45.4	1.45	63	30	101	12	Yes	No	Yes	No	Yes	No	7	Elementary School	No	No	No	No	No	No	No	No	No	No	Yes	No	Yes	Yes	Yes	3
234	Men		6	81	0.79	0.57	45	24.79	38.8	1.53	66	28.2	121.2	16	No	No	No	No	Yes	Yes	25	Postgraduate	No	No	No	No	No	No	No	No	No	No	No	No	No	No	No	0
236	Women	5		73	0.82	0.29	45	26.19	32.9	1.48	46.1	21	121.2	6	No	No	No	No	No	No	16	Bachelor's degree	No	No	No	No	Yes	No	Yes	No	No	No	No	No	Yes	Yes	Yes	4
237	Women	5		79	0.94	0.38	45	22.65	40.3	1.4	51	26	131.7	10	No	No	No	Yes	Yes	No	17	Bachelor's degree	No	No	No	No	No	Yes	No	No	No	No	No	No	No	No	Yes	1
238	Women	5		77	1.05	0.54	6	21.4	44.6	1.54	61.1	25.8	161.5	14	No	No	Yes	No	No	No	20	Bachelor's degree	No	No	No	No	No	No	No	No	No	No	No	No	No	Yes	Yes	1
239	Men		6	85	0.89	0.63	45	26.39	31.7	1.61	74	28.5	142.7	18	No	No	No	No	Yes	No	25	Postgraduate	No	No	No	No	No	No	Yes	No	No	No	No	No	No	No	No	1
240	Women	3		66	0.83	0.4	41	20.77	46.9	1.55	72	30	129.2	12	Yes	No	No	No	Yes	No	12	High School	No	No	No	No	No	No	No	Yes	No	No	No	No	No	Yes	Yes	2
243	Women	5		70	1.04	0.63	38	22.83	34	1.48	48.1	22.3	153.2	14	No	No	No	No	Yes	Yes	15	High School	No	No	No	No	Yes	Yes	No	No	No	No	Yes	No	No	Yes	Yes	4
244	Women	3		63	0.88	0.4	45	20.26	42.6	1.47	65.2	30.2	129.8	12	No	No	No	No	Yes	No	12	High School	No	No	No	No	Yes	No	No	No	No	No	No	No	Yes	Yes	Yes	3
245	Women	5		71	0.79	0.51	35	22.36	41.5	1.56	67	27.5	123.5	14	No	No	No	Yes	Yes	Yes	11	High School	No	No	No	No	No	No	No	No	No	No	No	No	No	No	Yes	0
246	Women	7		78	0.72	0.57	0	23.11	44.3	1.6	71.6	28	114.9	16	No	No	Yes	No	Yes	Yes	16	Bachelor's degree	No	No	No	No	No	Yes	No	No	No	No	No	No	Yes	Yes	Yes	3
247	Men		7	81	0.46	0.62	0	24.58	37.7	1.71	76.1	26	78.3	16	No	Yes	Yes	Yes	Yes	Yes	19	Postgraduate	No	No	No	No	No	No	No	No	No	No	No	No	Yes	No	No	1
248	Women	7		84	0.39	0.24	0	20.44	42.8	1.53	58.5	25	59.2	6	No	No	Yes	Yes	Yes	No	12	High School	No	No	No	No	No	Yes	No	No	No	No	No	No	Yes	Yes	No	3
249	Women	5		70	0.74	0.62	24	22.98	43.2	1.64	87.4	32.5	121.3	20	No	No	No	No	No	No	13	Bachelor's degree	No	No	No	No	No	No	No	No	No	No	No	No	No	Yes	No	1
250	Women	5		78	0.73	0.76	45	25.73	33.6	1.57	52	21.1	114.6	16	No	No	No	Yes	Yes	No	10	High School	No	No	No	No	No	No	No	No	No	No	No	No	Yes	No	No	1
251	Women	5		76	0.73	0.57	21	21.77	42	1.55	67.8	28.2	113.3	16	No	No	No	Yes	Yes	Yes	10	High School	No	No	No	No	No	No	No	No	No	No	No	No	Yes	Yes	Yes	2
252	Women	5		76	0.64	0.41	45	24.19	39	1.54	57.1	24.1	98.9	10	No	No	No	No	No	No	15	Bachelor's degree	No	No	No	No	No	No	No	No	No	No	No	No	No	No	Yes	0
256	Women	1		64	0.7	1.02	45	25.83	36.9	1.65	64	23.5	115.9	24	No	No	No	Yes	No	No	2	Elementary School	No	No	No	No	No	Yes	No	No	No	No	No	No	No	No	Yes	1
257	Men		2	66	0.73	1.3	15	28.78	27.5	1.65	62.7	23	121.2	30	Yes	No	No	Yes	No	No	9	Elementary School	No	No	No	No	No	No	No	No	No	No	No	No	No	Yes	Yes	1
258	Women	3		67	0.72	0.58	21	20.35	44.6	1.51	70.8	31.3	109.2	18	No	No	No	No	Yes	No	11	High School	No	No	No	No	No	No	No	No	No	No	No	No	Yes	Yes	Yes	2
259	Women	4		60	0.6	0.57	12	21.84	44	1.49	69.9	31.5	89.3	18	No	Yes	Yes	No	Yes	No	12	High School	No	No	No	No	No	No	No	No	No	No	No	No	Yes	No	Yes	1
260	Men		2	68	0.99	1.3	8	29.24	30.4	1.63	73.5	27.7	160.9	36	No	No	No	No	No	No	16	Bachelor's degree	No	No	No	No	No	No	No	No	No	No	No	No	No	No	Yes	0
261	Women	4		65	0.67	0.69	14	18.87	44.3	1.44	60.4	29.1	96.5	20	No	No	Yes	No	Yes	No	6	Elementary School	No	No	No	No	No	No	No	No	No	No	No	No	No	No	Yes	0
262	Men		2	63	0.62	1.03	45	29.65	30.3	1.67	87	31.2	102.8	32	No	No	No	Yes	No	No	9	Elementary School	No	No	No	No	No	No	No	No	Yes	No	No	No	No	No	Yes	1
263	Women	3		68	0.62	0.54	30	20.04	45.8	1.54	61.4	25.9	95.4	14	No	No	No	No	No	No	16	Bachelor's degree	No	No	No	No	No	No	Yes	No	No	No	No	No	No	No	Yes	1
264	Women	2		75	0.89	0.7	45	21.17	38.2	1.5	57.5	25.6	133.7	18	Yes	No	No	Yes	No	No	8	Elementary School	No	No	No	No	No	No	No	No	No	No	No	No	No	Yes	Yes	1
265	Men		5	72	0.7	1.04	2	27.63	34.3	1.81	101	30.8	126.6	32	No	No	No	No	Yes	No	17	Bachelor's degree	No	No	No	No	No	No	No	No	No	No	No	No	Yes	No	No	1
266	Women	3		68	0.59	0.65	45	21.98	44.9	1.58	81	32.4	92.8	21	No	No	No	Yes	No	Yes	9	Elementary School	No	No	No	No	No	Yes	No	No	No	No	No	No	No	No	Yes	1
267	Women	2		68	0.45	0.72	45	23.47	39.2	1.48	58.1	26.5	66.5	19	Yes	No	Yes	No	Yes	No	8	Elementary School	No	No	No	No	No	No	No	No	No	No	No	No	No	No	Yes	0
268	Women	2		60	0.62	0.88	45	22.63	41	1.52	57.6	25.1	94.7	22	No	No	No	No	Yes	No	0	No Education	No	No	No	No	No	Yes	No	Yes	No	No	No	No	No	No	Yes	2
269	Men		5	69	0.51	1.03	5	25.53	34.6	1.65	79	27.3	83.5	28	No	No	No	Yes	Yes	No	5	Elementary School	No	No	No	No	No	No	No	No	No	No	No	No	No	Yes	No	1
270	Women	7		62	0.53	0.61	3	14.02	51.4	1.58	80	39.3	84.3	24	Yes	No	Yes	Yes	Yes	No	5	Elementary School	No	No	No	No	Yes	No	No	No	No	No	No	No	Yes	No	Yes	2
271	Women	7		71	0.68	0.55	9	18.87	42.8	1.45	68.9	32.8	99.2	18	No	No	No	No	Yes	Yes	12	High School	No	No	No	No	No	No	Yes	No	No	No	No	No	No	Yes	Yes	2
272	Men		1	69	1.13	1.26	45	30.19	28.2	1.63	70.1	26.1	184.9	33	No	No	No	No	No	No	19	Postgraduate	No	No	No	No	No	Yes	No	No	No	No	No	No	No	No	Yes	1
276	Women	2		61	0.7	1.03	45	21.07	41.8	1.53	56.6	24.2	107.1	25	No	No	No	No	No	No	17	Bachelor's degree	No	No	No	No	No	Yes	No	No	No	No	No	No	No	No	Yes	1
277	Men		2	65	0.59	1.32	13	29.07	26.9	1.58	63.5	25.8	93.9	34	No	No	No	No	No	No	20	Postgraduate	No	No	No	No	No	No	No	Yes	No	No	No	No	No	Yes	Yes	2
278	Women	7		70	0.63	0.48	3	18.04	47.1	1.36	59.7	33.2	85.5	16	No	No	No	No	Yes	Yes	14	High School	No	No	No	No	No	No	No	Yes	No	No	No	No	Yes	Yes	Yes	3
280	Women	2		70	0.65	0.68	45	21.41	41.5	1.59	59.2	23.4	102.7	16	No	No	No	No	No	No	13	Bachelor's degree	No	No	No	No	No	Yes	No	No	No	No	No	No	Yes	Yes	Yes	3
281	Women	2		64	0.81	0.9	45	21.55	38.9	1.53	57.3	24.5	123.7	22	No	Yes	No	No	Yes	No	21	Bachelor's degree	No	No	No	No	No	No	No	No	No	No	No	No	No	No	Yes	0
282	Women	7		71	0.32	0.49	31	21.23	33.4	1.45	51	24.3	45.8	12	No	No	Yes	No	Yes	Yes	12	High School	No	No	No	No	No	Yes	Yes	No	No	No	No	No	No	No	Yes	2
283	Men		1	61	0.73	1.57	45	29.3	24.1	1.69	65.4	22.9	123.4	36	No	No	No	No	Yes	No	25	Postgraduate	No	No	No	No	No	No	No	Yes	No	No	No	No	No	Yes	No	2
284	Women	7		74	0.54	0.34	10	19.49	46.4	1.42	59.5	29.5	77.2	10	No	No	Yes	No	Yes	No	6	Elementary School	No	No	No	No	No	Yes	No	No	Yes	No	No	No	Yes	Yes	Yes	4
285	Women	2		62	0.92	0.63	45	22.04	42.9	1.46	60.5	28.4	134.7	18	No	No	Yes	No	No	No	17	Bachelor's degree	No	No	No	No	No	No	No	No	No	No	No	No	No	No	Yes	0
286	Women	2		67	0.86	0.68	45	21.94	40.9	1.49	62	27.9	127.4	19	No	No	No	No	Yes	No	22	Postgraduate	No	No	No	No	No	No	No	No	No	No	No	No	Yes	Yes	Yes	2
287	Women	2		61	0.69	0.79	45	22.65	40.4	1.48	61.2	27.9	102.1	22	No	No	No	No	No	Yes	20	Bachelor's degree	No	No	No	No	No	No	No	No	No	No	No	No	No	No	No	0
288	Women	2		66	0.96	0.79	45	21.88	41.7	1.58	59.9	24	152	19	No	No	No	No	No	No	13	Bachelor's degree	No	No	No	No	No	No	No	No	No	No	No	No	No	No	Yes	0
289	Men		1	64	0.82	1.84	45	30.2	27.5	1.72	75.5	25.5	140.8	47	No	No	No	No	No	No	17	Bachelor's degree	No	No	No	No	No	No	No	Yes	Yes	No	No	No	No	Yes	Yes	3
290	Women	7		76	0.63	0.45	2	21.73	45	1.54	74.1	31.2	96.7	14	No	Yes	No	No	No	Yes	15	Bachelor's degree	No	No	No	No	No	No	No	No	No	No	No	No	Yes	Yes	Yes	2
291	Women	7		76	0.33	0.5	13	19.11	51.5	1.54	85	35.8	50.2	18	No	Yes	No	No	No	No	18	Bachelor's degree	No	No	No	No	No	No	No	Yes	No	No	No	No	No	Yes	Yes	2
292	Women	3		61	0.36	0.61	45	19.46	49.8	1.61	106.2	41	58.6	25	Yes	No	No	Yes	No	No	17	Bachelor's degree	No	No	No	No	No	No	No	No	No	No	No	No	Yes	Yes	No	2
293	Men		4	76	0.46	1.05	3	28.02	30.5	1.73	103.1	34.4	78.9	36	No	No	No	No	Yes	Yes	15	Bachelor's degree	Yes	No	No	Yes	No	Yes	No	No	No	No	No	No	Yes	Yes	Yes	5
294	Men		5	69	0.69	0.88	10	28.43	31.6	1.62	83.8	31.9	112	28	No	No	No	No	Yes	No	8	Elementary School	No	No	No	No	Yes	Yes	No	No	No	No	No	No	No	No	Yes	2
296	Men		2	61	0.59	0.8	45	27.72	36	1.64	74.2	27.6	96.3	22	No	No	No	No	No	No	17	Bachelor's degree	No	No	No	No	No	No	No	No	No	No	No	No	No	No	Yes	0
297	Women	4		67	0.45	0.62	3	20.23	44.2	1.53	60.5	25.9	69.1	16	No	No	Yes	No	No	No	10	High School	No	No	No	No	No	No	No	No	No	No	Yes	No	No	No	Yes	1
298	Women	4		66	0.84	0.84	2	20.03	44.5	1.69	82.1	28.7	142	24	No	No	No	No	No	Yes	10	High School	No	No	No	Yes	No	No	No	Yes	No	No	No	No	Yes	Yes	Yes	4
299	Women	1		64	1.17	0.95	40	24.63	33.5	1.45	48.5	23.1	169.3	22	No	No	No	No	No	Yes	10	High School	No	No	No	No	No	No	No	No	No	No	No	No	No	No	Yes	0
300	Women	6		78	0.53	0.69	6	23.71	40.7	1.43	52.2	25.9	75.7	18	No	No	No	No	No	Yes	0	No Education	No	No	No	No	No	Yes	No	No	No	No	Yes	No	Yes	Yes	Yes	4
301	Men		1	76	0.77	1.28	45	28.12	32.1	1.62	66	25	125.1	32	No	No	No	No	No	Yes	20	Postgraduate	Yes	No	No	No	No	No	No	No	No	No	No	No	No	No	Yes	1
302	Women	7		75	0.65	0.37	0	19.51	49	1.53	76.1	32.5	100.2	12	No	No	Yes	No	No	No	12	High School	No	No	No	No	No	Yes	No	No	Yes	No	No	No	No	Yes	Yes	3
303	Women	2		70	0.72	0.81	45	21.71	43.9	1.53	57.6	24.6	110.3	20	No	No	No	No	Yes	Yes	17	Bachelor's degree	No	No	No	No	No	Yes	No	No	No	No	No	No	No	Yes	Yes	2
304	Women	3		60	0.71	0.67	45	19.79	47.4	1.57	69.8	28.2	110.7	19	No	No	No	No	No	Yes	11	High School	No	No	No	No	No	Yes	No	No	No	No	No	No	Yes	Yes	No	3
305	Women	7		73	0.65	0.37	0	17.11	54.9	1.5	84.9	37.7	97.4	14	No	No	No	Yes	Yes	No	15	High School	No	Yes	No	No	No	No	No	No	No	No	No	No	Yes	No	Yes	2
306	Women	4		71	0.72	0.51	1	18.89	48.3	1.57	86.6	35.1	112.8	18	No	No	No	No	No	No	19	Postgraduate	No	No	No	No	No	No	No	No	No	No	No	No	No	No	No	0
307	Men		5	71	0.45	0.81	2	25.85	34.4	1.68	77.1	27.2	74.8	22	No	No	No	No	No	No	18	Bachelor's degree	No	No	No	No	No	No	Yes	No	No	No	No	No	No	No	Yes	1
308	Women	7		78	0.16	0.31	0	18.78	48.3	1.5	71.7	31.9	24.2	10	Yes	Yes	Yes	Yes	Yes	Yes	6	Elementary School	No	No	No	No	No	No	No	No	No	No	No	No	Yes	No	Yes	2
309	Women	2		61	0.69	0.83	45	22.35	39.7	1.47	49.6	23	101.4	19	No	No	No	No	No	No	15	Bachelor's degree	No	No	No	No	No	Yes	No	No	No	No	No	No	No	Yes	Yes	2
310	Men		5	72	0.7	0.56	7	25.24	32.8	1.62	75.7	28.8	114	16	No	No	No	No	Yes	No	15	Bachelor's degree	Yes	No	No	No	No	No	No	Yes	No	No	No	No	No	Yes	Yes	3
311	Men		3	71	0.92	0.79	45	26.32	32.7	1.67	74.3	26.6	154.2	21	Yes	No	No	No	No	No	16	Bachelor's degree	No	No	No	No	Yes	No	No	No	No	No	No	No	No	No	Yes	1
312	Women	1		61	0.77	1.06	45	25.28	35.4	1.53	58	24.6	117.3	26	No	No	No	No	Yes	Yes	20	Bachelor's degree	Yes	No	No	No	No	Yes	No	No	No	No	Yes	No	Yes	No	Yes	4
313	Men		1	69	0.54	1.88	20	31.16	24.5	1.81	73.4	22.4	98	42	No	No	No	No	No	No	25	Postgraduate	No	No	No	No	No	Yes	No	No	No	No	No	No	No	No	Yes	1
314	Women	4		72	0.82	0.72	2	17.68	51.3	1.55	74	30.6	127.4	22	No	No	No	No	Yes	No	21	Bachelor's degree	No	No	No	No	No	No	No	No	No	No	No	No	Yes	No	Yes	1
315	Men		3	64	0.75	1.2	45	25.95	35.2	1.79	96.6	30.1	133.5	36	No	No	No	No	No	Yes	17	Bachelor's degree	No	No	No	No	No	Yes	No	No	Yes	No	No	No	No	No	Yes	2
316	Women	2		61	0.76	0.92	45	22.48	39.2	1.69	74.7	26.2	129.1	24	No	No	Yes	Yes	Yes	No	24	Postgraduate	No	No	No	No	Yes	Yes	Yes	Yes	Yes	No	No	No	No	No	Yes	5
317	Women	3		72	0.74	0.87	45	18.73	50.6	1.55	66	27.5	114	24	No	No	No	Yes	Yes	Yes	20	Bachelor's degree	No	No	No	No	No	No	No	No	No	No	No	No	Yes	No	Yes	1
318	Women	4		62	0.63	0.66	4	20.2	46.5	1.48	66.9	30.5	93.7	20	No	No	No	Yes	No	Yes	6	Elementary School	No	No	No	No	No	Yes	No	No	No	No	No	No	Yes	Yes	Yes	3
319	Men		2	66	0.75	1.12	20	29.41	30.4	1.68	81.7	28.6	125.8	32	Yes	No	No	No	Yes	Yes	6	Elementary School	No	No	No	No	No	No	No	No	No	No	No	No	No	No	Yes	0
320	Women	1		68	0.85	0.89	14	23.94	36.2	1.46	52.4	24.6	124.4	22	Yes	No	No	No	Yes	Yes	16	Bachelor's degree	No	No	No	No	No	No	No	No	Yes	No	No	No	No	No	Yes	1
321	Women	4		62	0.53	0.46	6	21.18	40.5	1.48	52.1	23.8	78.3	11	No	No	No	No	Yes	Yes	16	Bachelor's degree	No	No	No	No	No	No	No	No	No	No	No	No	No	No	Yes	0
322	Women	3		67	0.64	0.88	45	18.25	47.3	1.5	64.2	28.5	96.1	25	No	No	No	No	Yes	No	6	Elementary School	No	No	No	Yes	No	No	No	No	No	No	No	No	Yes	No	Yes	2
323	Men		1	73	0.77	1.28	45	29.63	24.9	1.75	66.7	21.8	134.1	28	No	No	No	Yes	No	Yes	25	Bachelor's degree	No	No	No	No	No	No	No	No	No	No	Yes	No	Yes	No	Yes	2
324	Women	3		61	0.77	0.52	45	20	45.9	1.4	56.7	28.7	107.8	15	No	No	No	No	Yes	No	15	Bachelor's degree	No	No	No	Yes	No	No	No	No	No	No	No	No	Yes	No	Yes	2
325	Women	2		62	0.73	0.93	45	23.53	42.9	1.55	61.7	25.8	112.8	24	No	No	No	Yes	No	No	8	Elementary School	No	No	No	No	No	Yes	No	No	No	No	No	No	Yes	No	Yes	2
326	Men		3	60	0.85	0.79	45	23.4	37.6	1.53	72.1	32.9	130.4	26	Yes	No	No	No	No	No	8	Elementary School	No	No	No	No	No	No	No	No	No	No	No	No	No	No	No	0
327	Men		3	74	0.56	1.51	45	24.53	35.2	1.74	84.5	27.8	97.7	42	No	No	No	No	No	Yes	20	Bachelor's degree	No	No	No	No	No	Yes	No	No	No	No	No	No	No	Yes	No	2
328	Women	2		60	0.61	0.78	45	22.03	39.9	1.54	60.7	25.6	93.4	20	No	No	No	No	No	Yes	12	High School	No	No	No	No	No	Yes	No	No	No	No	No	No	No	No	Yes	1
329	Men		3	62	0.71	0.88	45	25.4	37.7	1.63	90.6	34.1	116.2	30	No	No	No	No	Yes	No	13	Bachelor's degree	Yes	No	No	No	No	Yes	No	No	No	No	No	No	No	No	No	2
330	Women	7		69	0.4	0.3	0	16.34	55.3	1.53	108	46.4	61.5	14	No	No	Yes	No	Yes	Yes	17	Bachelor's degree	No	No	No	No	No	No	No	No	No	No	Yes	No	No	No	Yes	1
331	Women	7		74	0.33	0.5	10	22.69	41	1.55	56.7	23.8	51.3	12	No	No	No	Yes	Yes	No	17	Bachelor's degree	No	No	No	No	No	No	No	No	No	No	No	No	No	Yes	Yes	1
332	Women	2		62	0.6	0.82	45	21.45	43.5	1.54	63.8	26.9	92.2	22	Yes	Yes	No	Yes	Yes	No	12	High School	No	No	Yes	No	No	No	No	No	No	No	No	No	No	Yes	Yes	2
333	Women	3		71	0.74	0.7	45	18.37	48.2	1.59	79.2	31.3	118.1	22	No	No	No	No	Yes	No	12	High School	No	No	No	No	Yes	No	No	Yes	No	No	No	No	Yes	Yes	Yes	4
334	Women	7		62	0.77	0.52	1	16.6	53.3	1.56	93.8	38.5	119.7	20	No	No	No	No	No	Yes	9	Elementary School	No	No	No	No	No	No	No	No	No	No	No	No	Yes	No	Yes	1
335	Women	5		68	0.6	0.45	45	21.49	37.6	1.54	52.7	22.2	91.7	10	Yes	Yes	No	Yes	Yes	Yes	12	High School	No	No	No	No	No	No	No	No	No	No	No	No	No	No	Yes	0
336	Women	7		77	0.6	0.59	0	19.44	48.7	1.64	81.7	30.4	98.2	18	No	No	No	No	No	Yes	11	High School	No	No	No	No	No	No	No	No	No	No	No	No	Yes	No	Yes	1
337	Men		4	80	0.56	0.99	0	25.51	32.3	1.78	87.1	27.4	99.9	27	No	No	No	No	Yes	Yes	17	Bachelor's degree	No	No	No	No	No	No	No	No	No	No	Yes	No	Yes	Yes	Yes	3
338	Men		5	69	0.62	0.94	4	26.43	35.2	1.66	79.85	28.6	103.6	27	No	No	No	Yes	Yes	No	16	Bachelor's degree	No	No	No	No	No	No	No	No	No	No	No	No	No	No	Yes	0
339	Women	3		64	0.6	0.54	43	18.77	47	1.52	77.2	33.4	91.4	18	No	No	No	No	Yes	No	16	Bachelor's degree	No	No	No	No	No	No	No	No	No	No	No	No	No	No	Yes	0
340	Women	7		69	0.37	0.52	12	19.44	49	1.54	63.6	26.8	56.3	14	No	Yes	No	No	No	No	11	High School	No	No	No	No	No	Yes	No	No	No	No	No	No	No	Yes	Yes	2
341	Women	2		61	0.59	0.79	45	23.11	38	1.52	58.6	25.4	90.3	20	Yes	No	No	Yes	Yes	No	18	Bachelor's degree	No	No	No	No	No	No	No	No	No	No	No	No	No	No	Yes	0
342	Women	4		74	0.74	0.71	3	20.29	44.3	1.55	67.8	28	115.1	20	No	Yes	No	Yes	Yes	Yes	22	Postgraduate	No	No	No	No	Yes	Yes	No	No	No	No	No	No	No	No	Yes	2
343	Men		4	82	0.53	1.06	3	28.8	24.6	1.75	63.7	20.8	93.2	22	No	No	No	No	Yes	No	22	Postgraduate	No	No	No	No	No	No	No	No	No	No	No	No	Yes	Yes	Yes	2
344	Women	7		79	0.45	0.35	0	18.53	48.5	1.52	77.8	31.2	69	11	No	No	No	No	Yes	Yes	9	Elementary School	No	No	No	No	Yes	No	No	Yes	Yes	No	Yes	No	Yes	Yes	Yes	6
345	Men		4	84	0.37	0.81	0	28.59	30.7	1.52	68.7	29.7	56.3	24	Yes	Yes	No	No	Yes	Yes	17	Bachelor's degree	No	No	No	No	No	Yes	No	No	No	No	Yes	No	No	Yes	Yes	3
346	Men		4	82	0.64	1.1	12	26.12	30.6	1.54	52.5	21.9	98.4	24	No	Yes	No	Yes	No	Yes	6	Elementary School	No	No	No	No	No	Yes	No	No	No	No	Yes	No	No	Yes	Yes	3
347	Women	2		63	1.01	0.82	45	21.3	38.4	1.48	50.7	23.1	148.8	19	No	No	No	No	No	Yes	16	Bachelor's degree	No	No	No	No	Yes	No	No	No	No	No	No	No	No	No	Yes	1
348	Women	3		69	0.56	0.64	45	20.31	48.1	1.62	77.1	29.5	90.8	19	No	No	No	No	Yes	Yes	13	Bachelor's degree	No	No	No	No	No	No	Yes	No	No	No	No	No	No	No	Yes	1
349	Women	3		67	0.5	0.66	45	20.43	48.3	1.67	84.6	30.3	82.9	20	No	No	Yes	No	Yes	No	9	Elementary School	Yes	Yes	No	Yes	No	Yes	No	No	No	No	No	No	Yes	Yes	Yes	6
350	Women	3		62	0.58	0.57	45	18.7	48	1.57	86.4	35.3	91.3	20	Yes	No	No	Yes	Yes	No	6	Elementary School	No	No	No	No	No	No	No	Yes	No	No	No	No	No	Yes	Yes	2
351	Women	1		60	0.72	0.87	4	22.66	38.2	1.57	53.5	21.8	113.1	19	No	No	No	No	Yes	Yes	9	Elementary School	No	No	No	No	No	Yes	No	No	No	No	No	No	No	No	Yes	1
352	Men		1	62	0.77	1.4	45	31.08	21.5	1.6	64.7	25	123.5	35	Yes	No	No	No	No	No	16	Bachelor's degree	No	No	No	No	No	Yes	No	No	No	No	No	No	No	No	Yes	1
353	Women	7		74	0.71	0.44	3	21.15	44.2	1.41	58.1	29.6	100.7	13	Yes	No	No	No	Yes	Yes	6	Elementary School	No	No	No	No	No	Yes	No	Yes	No	No	No	No	No	Yes	Yes	3
354	Women	7		75	0.69	0.53	17	21.67	48.5	1.65	76.8	28.2	113.2	15	No	No	No	No	Yes	No	13	High School	No	No	No	No	No	No	No	No	No	No	No	No	No	Yes	Yes	1
355	Women	7		86	0.62	0.51	4	18.84	48.3	1.46	66.2	31.1	89.8	16	Yes	No	No	No	No	No	9	Elementary School	No	No	No	No	No	No	No	No	No	No	No	No	No	No	Yes	0
356	Women	7		69	0.5	0.49	4	19.4	48.7	1.52	84.1	36.4	75.4	18	No	No	Yes	No	Yes	No	6	Elementary School	No	No	No	No	No	Yes	No	Yes	Yes	No	No	No	Yes	Yes	Yes	5
357	Men		4	71	0.68	0.71	16	30.67	26.4	1.61	73	28.2	109.02	20	No	No	No	No	No	No	7	Elementary School	No	No	No	No	No	Yes	No	Yes	No	No	No	No	Yes	Yes	Yes	4
358	Women	3		61	0.73	0.72	45	19.08	47.2	1.58	76.1	30.5	114.6	22	No	Yes	No	No	No	No	17	High School	No	No	No	No	No	No	No	No	No	No	Yes	No	No	No	Yes	1
359	Women	5		67	0.82	0.46	14	21.76	36.5	1.48	52.1	23.8	120.8	11	No	No	No	Yes	Yes	No	12	High School	No	No	No	No	No	No	No	No	No	No	No	No	No	No	Yes	0
360	Women	2		60	0.99	0.84	45	20.03	48.5	1.56	75	30.8	155.2	26	No	No	No	Yes	No	No	17	Bachelor's degree	No	No	No	No	No	No	No	No	Yes	No	No	No	No	No	Yes	1
361	Men		3	74	0.59	0.75	45	26.35	33.8	1.72	78.8	26.6	101.5	20	No	No	No	No	No	No	17	Bachelor's degree	No	No	No	Yes	No	No	No	Yes	No	No	No	No	No	Yes	Yes	3
362	Women	5		72	0.74	0.65	3	23.33	41.9	1.51	56.2	24.6	112.4	16	No	No	No	No	No	No	11	High School	No	No	No	No	No	No	No	No	No	No	No	No	No	Yes	Yes	1
363	Women	2		72	0.56	0.67	45	23.64	37.2	1.58	59.2	23.9	87.9	16	No	No	No	No	No	No	6	Elementary School	No	No	No	No	No	No	No	No	No	No	No	No	Yes	No	Yes	1
364	Women	4		60	0.8	0.64	11	19.39	47.7	1.51	71.1	31.4	121.5	20	No	No	No	No	Yes	No	12	High School	No	No	No	No	No	Yes	No	No	No	No	No	No	Yes	Yes	Yes	3
365	Women	2		62	0.73	0.68	45	22.01	40.4	1.59	59.1	23.4	116.1	16	No	No	No	No	No	No	15	High School	No	No	No	No	No	Yes	No	No	No	No	No	No	Yes	No	Yes	2
367	Women	3		73	0.59	0.74	45	19.78	46.5	1.58	80.9	32.4	93.9	24	No	No	No	No	No	No	21	Postgraduate	No	No	No	No	Yes	Yes	No	No	Yes	No	No	No	Yes	Yes	No	5
368	Men		1	70	0.98	1.15	45	30.18	25.9	1.74	68.6	22.7	169.7	26	No	No	No	Yes	Yes	No	24	Postgraduate	Yes	No	No	No	No	Yes	No	Yes	No	No	No	No	Yes	Yes	Yes	5
369	Women	2		69	0.67	0.96	45	22.96	36.7	1.59	57.8	23	106.9	22	No	No	No	No	Yes	No	21	Bachelor's degree	No	No	No	No	No	Yes	No	No	No	No	No	No	Yes	No	Yes	2
370	Women	7		80	0.46	0.51	0	20.73	44.7	1.51	62.4	27.5	69	14	No	Yes	Yes	No	Yes	No	12	Elementary School	No	No	No	No	Yes	Yes	No	No	Yes	No	Yes	No	Yes	No	Yes	5
371	Women	7		82	0.31	0.47	2	21.32	43	1.49	65.8	29.6	45.7	14	No	No	Yes	Yes	Yes	Yes	3	Elementary School	No	No	No	No	No	No	No	No	Yes	No	No	No	Yes	Yes	No	3
372	Men		1	71	0.71	1.57	45	29.54	28.8	1.72	82.8	28	121.4	44	Yes	No	No	No	No	No	13	High School	No	No	No	No	No	No	No	No	No	No	No	No	No	Yes	Yes	1
373	Women	1		66	0.84	1.24	45	24.64	32.4	1.63	51.5	19.4	136.8	24	No	Yes	No	No	No	Yes	12	High School	No	No	Yes	No	No	No	No	No	No	No	No	No	No	No	Yes	1
374	Women	5		69	0.76	0.64	29	20.88	43.6	1.52	57.5	24.9	115.4	16	No	No	No	Yes	No	No	16	Bachelor's degree	No	No	No	No	No	No	No	No	No	No	No	No	Yes	Yes	Yes	2
375	Men		3	63	0.66	1.08	45	25.27	31.8	1.6	71	27.7	105.7	30	No	No	No	Yes	Yes	No	9	Elementary School	No	No	No	No	No	No	No	No	Yes	No	No	No	No	No	Yes	1
376	Women	7		74	0.41	0.37	0	20.95	42.5	1.5	73.1	32.5	62	12	No	No	Yes	No	Yes	Yes	0	No Education	No	No	No	No	No	No	No	No	No	No	No	No	No	Yes	Yes	1
377	Women	2		68	0.74	0.72	11	24.96	35.1	1.5	53.15	23.6	111	17	No	No	No	Yes	No	No	17	Bachelor's degree	No	No	No	No	No	Yes	No	No	No	No	No	No	No	No	Yes	1
378	Women	3		62	0.41	0.69	45	18.82	47.8	1.55	74	30.4	63.8	21	Yes	No	No	No	Yes	No	23	Bachelor's degree	No	No	No	No	No	Yes	No	No	No	No	No	No	No	No	Yes	1
379	Women	6		71	0.57	0.67	8	24.49	36	1.6	64.6	25.4	91.7	17	No	No	No	No	No	Yes	17	Bachelor's degree	No	No	Yes	No	No	Yes	No	No	Yes	No	Yes	No	No	No	Yes	4
380	Women	7		73	0.53	0.27	7	18.68	48.4	1.34	65.6	36.5	71.4	10	No	No	No	No	Yes	Yes	0	No Education	No	No	No	No	No	Yes	No	No	No	No	No	No	No	Yes	Yes	2
381	Women	5		70	0.67	0.58	45	24.69	33.3	1.53	52.75	22.4	102.8	13	No	No	No	Yes	No	No	17	Bachelor's degree	No	No	No	No	No	Yes	No	No	No	No	No	No	No	Yes	Yes	2
382	Men		2	68	0.78	1.26	45	27.57	32	1.69	90.6	31.7	131.4	40	No	No	No	Yes	No	No	25	Postgraduate	No	No	No	No	No	No	No	No	No	No	No	No	No	No	Yes	0
383	Women	7		81	0.48	0.32	5	17.39	52.4	1.5	83.8	37.2	72.2	12	No	No	No	No	Yes	No	13	Bachelor's degree	No	No	No	Yes	No	No	No	No	No	No	No	No	No	No	Yes	1
384	Men		5	84	0.58	0.95	2	23.85	36.3	1.77	85.5	27.3	102.8	26	No	Yes	No	No	Yes	No	17	Bachelor's degree	No	No	No	No	No	No	Yes	Yes	No	No	No	No	No	Yes	No	3
385	Women	2		69	0.87	0.78	45	21.82	36.1	1.48	50.5	23.1	128.4	18	No	No	No	Yes	No	Yes	6	Elementary School	No	No	No	No	No	No	No	Yes	No	No	No	No	Yes	No	Yes	2
387	Men		3	64	0.65	1.37	45	25.09	36.6	1.75	98.45	32.2	113.9	44	No	No	No	Yes	Yes	Yes	17	Bachelor's degree	Yes	No	No	No	No	Yes	No	No	No	No	No	No	No	Yes	No	3
388	Women	7		76	0.44	0.5	0	20.68	46.2	1.5	72.5	32.2	66.1	16	No	Yes	No	No	Yes	No	12	High School	No	No	No	No	No	No	No	No	No	No	No	No	Yes	No	Yes	1
389	Men		5	77	0.64	0.91	10	23.12	40.4	1.65	81	29.8	105.3	27	Yes	No	No	No	No	No	12	High School	No	No	No	No	No	Yes	No	No	No	No	No	No	Yes	No	Yes	2
390	Women	2		70	0.74	0.72	30	21.51	42.6	1.49	55.7	25.1	110.2	18	No	No	No	No	Yes	No	6	Elementary School	No	No	No	No	No	No	No	No	No	No	No	No	No	Yes	Yes	1
391	Men		4	75	0.59	0.93	28	27.13	28.5	1.64	69.5	25.8	97	24	No	No	No	No	Yes	Yes	8	Elementary School	No	No	No	No	No	Yes	No	Yes	No	No	No	No	No	Yes	Yes	3
392	Women	2		71	0.83	0.84	45	22.88	36.8	1.57	53.1	21.5	129.9	18	No	No	No	No	No	No	7	Elementary School	No	No	Yes	No	No	No	No	No	No	No	No	No	No	No	Yes	1
393	Women	3		62	0.72	0.57	45	19.31	48.7	1.54	83.4	34.9	111.4	20	No	Yes	No	Yes	No	Yes	15	High School	No	No	No	No	No	No	No	No	No	No	No	No	Yes	Yes	Yes	2
394	Women	7		82	0.54	0.37	15	21.64	40.1	1.44	45.5	21.9	78.3	8	No	Yes	No	Yes	Yes	Yes	22	Bachelor's degree	No	No	No	No	Yes	Yes	No	No	No	No	No	No	Yes	No	Yes	3
395	Men		2	60	0.91	1.2	45	27.9	31.4	1.57	57.5	23.3	142.6	28	No	Yes	No	No	No	No	19	Bachelor's degree	No	No	No	No	No	Yes	No	No	No	No	No	No	No	No	No	1
396	Women	7		77	0.62	0.28	0	20.45	45.8	1.48	62.85	28.7	91.3	8	No	No	No	No	No	No	9	Elementary School	No	No	No	No	No	No	No	Yes	Yes	No	No	No	Yes	No	Yes	3
397	Men		3	65	0.81	1.09	27	23.91	39.6	1.67	76.5	27.4	135.5	30	No	No	No	No	Yes	No	17	Bachelor's degree	No	No	No	No	No	No	No	No	No	No	No	No	Yes	No	Yes	1
398	Men		4	81	0.39	1.2	0	25.15	36.3	1.68	77.4	27.4	65.4	33	No	No	No	No	Yes	No	20	Bachelor's degree	No	No	No	Yes	No	Yes	Yes	No	No	No	No	No	No	Yes	Yes	4
399	Women	7		74	0.48	0.45	6	20.1	47.5	1.53	68.7	29.2	73	13	No	Yes	No	Yes	Yes	No	18	Bachelor's degree	No	No	No	No	No	Yes	No	Yes	No	No	No	No	No	Yes	No	3
400	Women	3		65	0.84	0.74	22	18.09	47	1.5	57.8	25.7	125.5	19	Yes	No	No	No	No	Yes	9	Elementary School	No	No	No	No	No	No	No	No	No	No	No	No	No	Yes	Yes	1
401	Women	2		68	0.93	0.81	45	20.72	48.1	1.66	82.05	32	154	26	No	No	No	No	No	Yes	12	High School	No	No	No	No	No	No	No	No	No	No	No	No	No	Yes	Yes	1
402	Men		1	64	0.75	1.75	45	31.13	25.7	1.74	72.8	24	130	42	Yes	No	No	No	No	No	12	High School	No	No	No	No	No	No	No	No	No	No	No	No	No	No	Yes	0
403	Women	7		75	0.31	0.36	20	21.81	40.5	1.58	69.2	27.7	48.7	10	No	No	No	No	Yes	No	16	Bachelor's degree	No	No	No	No	No	No	No	No	No	No	No	No	Yes	No	Yes	1
404	Women	1		60	0.83	0.89	45	23.36	36.7	1.59	62.4	24.7	131.7	22	No	No	No	No	Yes	Yes	21	Postgraduate	No	No	No	No	No	No	No	No	No	No	No	No	No	No	Yes	0
405	Women	3		71	0.62	0.66	45	19.34	48	1.53	64.1	27.4	95.3	18	No	No	No	No	Yes	No	17	Postgraduate	No	No	No	No	Yes	Yes	No	No	No	No	No	No	Yes	No	Yes	3
406	Women	7		75	0.61	0.36	2	19.06	49.3	1.37	72.2	38.5	83.5	14	No	No	No	No	No	No	16	Bachelor's degree	No	No	No	No	No	No	No	Yes	No	No	No	No	No	Yes	Yes	2
407	Women	7		83	0.47	0.73	5	21.68	37.6	1.47	50.1	23.2	69.2	17	No	No	No	Yes	Yes	Yes	0	No Education	No	Yes	No	No	Yes	Yes	No	No	No	No	No	No	Yes	Yes	Yes	5
408	Men		3	76	0.73	1.02	45	25.79	35.6	1.62	67.5	25.4	117.8	26	No	No	No	No	No	No	17	Bachelor's degree	No	No	No	No	No	No	No	No	No	No	No	No	No	No	Yes	0
409	Women	3		71	0.65	0.79	45	20.21	46	1.55	70	29.1	101.4	23	No	No	No	Yes	Yes	No	13	Bachelor's degree	No	No	No	No	No	No	No	No	No	No	No	No	Yes	Yes	No	2
410	Women	3		65	0.73	0.47	45	20.03	48.5	1.48	66	30.1	108.3	14	No	No	No	No	No	Yes	16	Bachelor's degree	No	No	No	No	No	No	No	No	No	No	No	No	No	No	Yes	0
411	Women	1		62	0.8	0.72	28	23.74	34.3	1.51	44.8	19.5	120.6	14	No	No	No	No	No	Yes	17	Bachelor's degree	No	No	No	No	No	Yes	No	No	No	No	No	No	Yes	No	Yes	2
412	Women	7		83	0.71	0.41	0	19.37	50.6	1.57	78.4	31.6	111.3	13	No	No	No	Yes	No	No	15	High School	No	No	No	No	No	Yes	No	No	No	No	No	No	No	No	Yes	1
413	Women	4		64	0.54	0.79	9	19.91	43	1.54	75.6	31.7	83.8	25	No	Yes	Yes	No	Yes	No	12	Elementary School	No	No	No	No	No	No	No	Yes	No	No	No	No	No	No	Yes	1
414	Men		5	78	0.53	0.71	1	25.35	33.4	1.59	64.2	25.4	84.2	18	No	No	No	No	No	No	14	Bachelor's degree	Yes	No	No	No	No	No	No	Yes	No	No	No	No	No	Yes	Yes	3
415	Women	7		78	0.48	0.39	6	20.27	38.4	1.27	42.4	25.9	61.3	10	No	No	Yes	Yes	Yes	Yes	6	Elementary School	No	No	No	Yes	No	Yes	No	No	No	No	No	No	Yes	Yes	Yes	4
416	Women	6		82	0.52	0.31	10	25.83	31.4	1.37	41.8	22.3	70.8	7	No	Yes	Yes	Yes	Yes	Yes	6	Elementary School	No	Yes	No	No	No	Yes	No	No	No	Yes	No	No	Yes	Yes	Yes	5
417	Men		3	70	0.56	1.1	25	25.87	34.7	1.61	65.4	25.4	90.5	28	No	No	No	Yes	No	No	17	Bachelor's degree	No	No	No	No	No	No	No	No	No	No	No	No	Yes	No	No	1
418	Women	4		65	0.59	0.66	15	20.69	45.5	1.56	74.1	30.4	92.3	20	No	No	No	Yes	Yes	Yes	23	Postgraduate	No	No	No	No	No	Yes	Yes	No	No	No	No	No	No	No	Yes	2
419	Women	3		64	0.81	0.67	45	19.8	48.7	1.59	75	29.7	129.4	20	No	No	No	No	No	Yes	18	Postgraduate	No	No	No	No	No	Yes	No	No	No	No	No	No	Yes	No	No	2
420	Women	6		82	0.55	0.93	19	23.27	36.3	1.51	48.9	21.4	82.8	20	No	No	No	No	Yes	No	19	Postgraduate	No	No	No	No	No	No	No	No	No	No	No	No	No	Yes	Yes	1
421	Women	6		77	0.67	0.91	1	24.18	34.2	1.42	42	20.8	95.5	19	No	No	Yes	Yes	No	Yes	15	Bachelor's degree	No	No	No	No	No	No	No	Yes	No	No	No	No	No	No	Yes	1
422	Men		3	71	0.62	1.01	45	26.15	33.6	1.49	57	25.7	92	26	No	No	No	No	No	No	12	High School	No	No	No	No	No	Yes	No	No	No	No	No	No	No	No	Yes	1
423	Women	7		68	0.42	0.5	4	21.43	42.3	1.53	65.4	27.9	65	14	Yes	No	No	Yes	No	No	9	Elementary School	No	No	No	No	No	No	No	No	No	No	No	No	No	Yes	Yes	1
424	Men		4	82	0.54	1.02	17	26.28	32.5	1.64	73.7	27.4	87.8	28	No	No	No	No	No	No	2	Elementary School	Yes	No	No	No	No	No	No	Yes	No	No	No	No	Yes	Yes	No	4
425	Men		5	64	0.77	0.92	4	27	38.5	1.66	80.8	29.3	128.2	27	No	No	No	No	Yes	Yes	16	Bachelor's degree	No	No	No	No	No	No	No	No	No	No	No	No	No	No	Yes	0
426	Women	7		84	0.07	0.46	0	20.89	43.8	1.42	70.5	35	9.3	16	No	Yes	Yes	Yes	Yes	No	3	Elementary School	No	No	No	No	No	No	No	Yes	No	No	No	No	No	Yes	Yes	2
427	Women	7		67	0.32	0.45	1	21.44	41.5	1.49	58.5	26.4	47.3	12	Yes	No	Yes	No	Yes	No	12	High School	No	No	No	No	No	Yes	No	No	No	No	Yes	No	No	No	Yes	2
428	Women	7		79	0.66	0.57	0	19.03	49	1.57	78.5	31.8	104	18	No	No	Yes	No	Yes	Yes	22	Postgraduate	No	No	No	No	No	Yes	Yes	No	No	No	Yes	No	Yes	Yes	Yes	5
429	Men		4	84	0.68	1.42	7	25.87	32.7	1.62	59.3	22.5	110.1	32	Yes	No	No	No	No	No	14	Bachelor's degree	No	No	No	No	No	Yes	No	No	No	No	Yes	No	No	Yes	Yes	3
430	Women	3		68	0.58	0.65	45	18.27	52.5	1.53	90.7	38.7	89.5	25	No	No	No	No	Yes	No	17	Bachelor's degree	No	No	No	No	No	No	No	No	No	No	No	No	Yes	Yes	Yes	2
431	Men		3	70	0.69	1	45	27.04	36.2	1.59	81.25	32.1	109.2	32	No	No	No	Yes	No	No	19	Postgraduate	No	No	No	No	No	No	No	No	No	No	No	No	No	No	Yes	0
432	Women	7		72	0.55	0.5	2	17.51	49.3	1.45	59	28.1	79.3	14	No	No	No	Yes	Yes	Yes	8	Elementary School	No	No	No	No	No	No	Yes	No	No	No	No	No	Yes	No	Yes	2
433	Women	2		67	0.68	0.63	45	21.43	44.3	1.49	77.4	34.9	101.1	22	No	No	No	Yes	No	Yes	0	No Education	No	No	No	No	No	No	Yes	No	No	No	No	No	No	Yes	Yes	2
434	Men		2	66	0.72	1.07	45	28.61	28.2	1.63	74.3	28	117.9	30	No	No	No	Yes	No	No	12	High School	No	No	No	Yes	No	Yes	No	No	No	No	No	No	No	No	Yes	2
435	Men		2	69	0.65	0.91	45	31.32	34.2	1.61	68.7	26.5	105.3	24	No	No	No	Yes	No	Yes	13	Bachelor's degree	No	No	No	No	No	No	No	No	Yes	No	No	No	No	No	Yes	1
436	Women	3		63	0.67	0.6	45	20.33	48.1	1.68	93.5	33.1	113.2	20	No	No	No	No	No	Yes	16	Bachelor's degree	No	No	No	No	No	No	No	No	No	No	Yes	No	No	No	Yes	1
437	Men		5	65	0.83	1.03	2	27.9	31.5	1.61	75.95	29.1	134.1	30	No	No	No	No	No	No	12	High School	No	No	No	No	No	No	No	No	No	No	No	No	No	Yes	Yes	1
438	Women	3		65	0.63	0.63	45	22.19	44.6	1.59	79.1	31.5	100.1	20	No	No	No	No	Yes	No	15	Bachelor's degree	No	No	No	No	No	No	No	No	No	No	No	No	Yes	No	Yes	1
439	Women	2		77	0.89	0.71	45	19.89	45	1.5	63.1	28	133.1	20	No	No	No	Yes	Yes	Yes	12	High School	No	No	No	No	No	No	No	No	No	No	No	No	No	No	Yes	0
440	Women	2		62	0.47	0.83	11	24.77	37.1	1.57	65	26.4	73.5	22	No	No	Yes	No	No	No	6	Elementary School	No	No	No	No	No	No	No	Yes	No	No	No	No	Yes	No	Yes	2
441	Men		2	62	0.64	1.22	3	28.78	31.2	1.72	72.9	24.6	109.4	30	No	No	No	No	No	No	9	Elementary School	No	No	No	No	No	No	No	Yes	No	No	No	No	No	Yes	Yes	2
442	Women	2		65	0.56	1.02	28	21.33	39	1.56	47.9	19.6	87.9	20	No	No	Yes	No	Yes	Yes	18	Bachelor's degree	Yes	No	No	No	No	Yes	Yes	No	No	No	Yes	No	Yes	No	Yes	5
443	Men		3	61	0.68	0.95	45	22.85	42.5	1.62	107.6	41	110.1	39	No	No	No	No	No	Yes	11	High School	No	No	No	No	No	No	No	No	No	No	Yes	No	No	No	Yes	1
444	Women	4		63	0.74	0.7	6	21.8	43.9	1.55	61.5	25.6	115.3	18	No	No	No	Yes	No	No	9	Elementary School	No	No	No	No	No	No	No	No	No	No	No	No	Yes	No	Yes	1
445	Men		3	70	0.61	1.3	45	26.6	33.6	1.6	66.6	26.2	98.4	34	No	No	No	No	Yes	No	17	Bachelor's degree	No	No	No	No	No	No	Yes	Yes	No	No	No	No	No	Yes	Yes	3
446	Women	3		66	0.67	0.56	45	21.25	44.2	1.41	60.6	30.5	94.6	17	Yes	No	Yes	No	Yes	Yes	12	High School	No	No	No	No	No	No	No	No	No	No	No	No	Yes	No	Yes	1
447	Women	2		70	0.78	0.56	45	22.04	43.1	1.46	60.5	28.4	113.2	16	No	No	No	No	Yes	Yes	12	High School	No	No	No	No	No	No	No	No	No	No	No	No	No	No	Yes	0
448	Women	6		77	0.53	0.64	9	23.51	34.1	1.54	47.8	20.2	81.1	13	Yes	No	Yes	Yes	Yes	No	19	Bachelor's degree	No	No	No	No	No	No	No	No	No	No	No	No	No	No	Yes	0
449	Men		4	83	0.39	0.81	0	27.38	33.9	1.68	83.6	29.8	65	24	No	No	Yes	No	No	Yes	17	Bachelor's degree	No	No	Yes	Yes	No	No	No	No	No	No	No	No	Yes	No	Yes	3
450	Women	2		68	0.85	0.81	45	23.23	34.9	1.5	50.25	22.3	127	18	No	No	No	No	Yes	No	4	Elementary School	No	No	No	No	No	Yes	No	Yes	No	No	No	No	Yes	No	Yes	3
451	Women	1		64	0.67	1.15	45	25.92	31.3	1.64	51.3	19.1	110.2	22	No	No	No	No	No	No	12	High School	No	No	No	No	No	Yes	No	No	Yes	No	No	No	No	Yes	Yes	3
452	Women	2		73	0.81	0.54	45	20.27	44.6	1.5	67.3	29.7	120.9	16	No	No	No	No	No	Yes	9	Elementary School	No	No	No	No	No	Yes	No	No	No	No	No	No	Yes	No	Yes	2
453	Women	3		64	0.5	0.68	26	20.94	40.6	1.58	58.4	23.4	79.7	16	No	No	No	Yes	Yes	No	12	High School	No	No	No	No	No	No	No	No	No	No	No	No	Yes	No	Yes	1
454	Women	2		67	0.67	0.81	45	22.83	38	1.59	57.2	22.3	105.9	18	No	No	No	No	No	No	16	Bachelor's degree	No	No	No	No	No	No	No	No	No	No	No	No	No	No	Yes	0
455	Women	7		75	0.46	0.4	2	18.4	50.2	1.43	66.3	32.4	65.9	13	No	No	No	No	No	No	13	Bachelor's degree	No	No	No	No	Yes	No	No	No	No	No	No	No	Yes	No	Yes	2
456	Women	5		68	0.66	0.32	45	22.38	43	1.58	78.6	31.5	104	10	No	No	No	No	Yes	Yes	16	Bachelor's degree	Yes	No	No	No	No	Yes	No	Yes	No	No	No	No	Yes	No	Yes	4
457	Men		5	74	0.59	0.6	3	24.9	38.6	1.82	121.7	36.7	106.9	22	No	No	No	No	Yes	Yes	16	Bachelor's degree	No	No	No	No	No	No	No	Yes	No	No	Yes	No	No	Yes	No	3
458	Women	7		78	0.55	0.57	18	22.81	40.1	1.43	53.85	26.3	79.2	15	Yes	No	No	Yes	Yes	Yes	10	High School	No	No	No	No	No	No	No	No	No	No	No	No	Yes	Yes	Yes	2
459	Men		4	78	0.44	1.02	11	27.83	28.3	1.63	67.4	25.4	71.5	26	No	No	No	No	No	Yes	12	High School	No	No	No	No	No	No	No	No	No	No	No	No	Yes	Yes	Yes	2
460	Women	7		71	0.51	0.63	0	18.92	48.6	1.44	59.6	28.7	72.8	18	Yes	No	No	Yes	Yes	No	12	High School	No	No	No	No	No	Yes	No	No	No	No	No	No	Yes	No	Yes	2
461	Women	7		83	0.6	0.45	4	19.32	44.5	1.43	54.2	26.5	86.4	12	No	No	Yes	No	No	No	13	Bachelor's degree	No	No	Yes	No	No	Yes	No	No	No	No	Yes	No	No	No	Yes	3
462	Women	5		69	0.91	0.57	28	24.22	35.4	1.37	39.6	21.1	124	12	Yes	No	No	No	No	Yes	6	Elementary School	No	No	No	No	No	Yes	No	No	No	No	No	No	No	No	Yes	1
463	Women	2		60	0.56	0.89	45	22.57	42	1.65	69.9	25.7	92.5	23	No	No	No	No	No	No	18	Bachelor's degree	No	No	No	No	No	No	No	No	No	No	No	No	No	No	Yes	0
464	Women	3		77	0.56	0.32	45	20.12	47.6	1.48	75.5	34.5	83.1	11	No	Yes	No	Yes	Yes	Yes	3	Elementary School	No	No	No	No	No	Yes	No	No	No	No	No	No	No	No	Yes	1
465	Women	4		72	0.64	0.73	5	20.89	44.5	1.61	63.4	24.7	103.3	18	No	No	No	Yes	Yes	No	16	Bachelor's degree	No	No	Yes	Yes	Yes	No	Yes	No	Yes	No	Yes	No	Yes	No	Yes	7
466	Men		3	72	0.91	0.79	45	26.06	38.6	1.68	83.4	29.2	152.9	23	No	No	No	No	Yes	Yes	25	Postgraduate	No	No	No	No	No	No	Yes	Yes	No	No	No	No	No	Yes	Yes	3
467	Women	4		72	0.62	0.69	15	20.77	45.7	1.53	84.8	36.2	94.9	25	No	No	No	No	No	No	16	Bachelor's degree	No	No	No	No	Yes	Yes	Yes	No	No	No	No	No	No	Yes	Yes	4
468	Men		4	83	0.57	0.88	8	27.6	31.8	1.6	63.9	25	90.5	22	No	Yes	No	No	Yes	Yes	20	Bachelor's degree	No	No	No	No	No	No	No	No	No	No	No	No	No	No	Yes	0
469	Women	3		68	0.62	0.7	45	20.82	44.8	1.55	62.5	25.7	95.9	18	No	No	No	Yes	Yes	Yes	13	Bachelor's degree	No	No	No	No	No	Yes	No	No	No	No	Yes	No	No	No	Yes	2
470	Women	2		72	0.6	0.73	45	21.9	39.3	1.5	55.6	24.7	90.2	18	Yes	No	No	No	No	No	6	Elementary School	No	No	No	No	No	Yes	No	No	Yes	No	No	No	Yes	No	Yes	3
471	Women	4		64	0.59	0.72	7	20.43	45.9	1.62	80.7	30.4	95.9	22	No	No	No	Yes	Yes	No	12	High School	No	No	No	No	No	Yes	No	No	No	No	No	No	No	No	Yes	1
472	Men		3	62	0.61	1.42	45	26.75	31.2	1.78	76.1	24	108.7	34	No	No	No	No	Yes	No	18	Bachelor's degree	No	No	No	No	No	No	No	No	No	No	No	No	No	No	Yes	0
473	Women	1		63	0.77	0.85	45	28.68	29.7	1.55	56.4	23.5	119.6	20	No	No	No	No	No	No	10	High School	No	No	No	No	No	Yes	Yes	No	No	No	No	No	Yes	No	Yes	3
474	Women	2		71	0.51	0.63	45	21.68	41.5	1.45	66.3	31.5	73.9	20	No	No	Yes	Yes	Yes	Yes	0	No Education	No	No	No	No	No	Yes	No	No	No	No	No	No	Yes	No	Yes	2
475	Men		1	72	0.79	1.36	45	30.75	27.4	1.8	90.6	28	141.6	38	Yes	No	No	No	No	No	27	Postgraduate	No	No	No	No	No	No	No	No	No	No	No	No	No	Yes	No	1
476	Women	2		68	0.65	0.75	45	25.08	35.2	1.59	63.7	25.2	104.1	19	No	No	No	No	Yes	No	12	High School	No	No	No	No	No	Yes	No	Yes	No	No	No	No	No	Yes	Yes	3
477	Men		1	78	0.6	1.23	45	27.35	28.6	1.61	67.5	26	96.6	32	No	No	No	No	No	Yes	23	Postgraduate	Yes	No	No	No	No	Yes	No	No	Yes	No	No	No	No	No	No	3
478	Men		2	73	0.69	0.91	45	28.36	26.4	1.69	62.9	22	116.9	20	No	Yes	No	No	Yes	Yes	17	Bachelor's degree	No	No	No	No	No	No	No	Yes	No	Yes	Yes	No	No	No	Yes	3
479	Women	7		70	0.73	0.5	11	20.75	47.7	1.48	70.1	32	107.3	16	No	No	No	No	Yes	No	14	Bachelor's degree	No	No	No	No	No	No	No	No	No	No	No	No	Yes	No	Yes	1
480	Women	1		61	0.89	0.67	45	23.81	38.3	1.54	64.1	27	136.3	18	No	No	No	No	No	No	15	Bachelor's degree	No	No	No	No	No	Yes	No	No	No	No	No	No	No	Yes	Yes	2
481	Women	5		68	0.69	0.62	14	22.36	43	1.52	60.5	25.8	105.4	16	No	No	No	No	Yes	No	12	High School	No	No	No	No	No	No	No	No	No	No	No	No	No	Yes	Yes	1
482	Women	3		63	0.73	0.75	43	20.72	47.7	1.54	75.7	31.9	112.1	24	No	No	No	Yes	Yes	No	12	High School	No	No	No	No	No	No	No	No	No	No	No	No	Yes	No	Yes	1
483	Women	7		82	0.42	0.47	2	18.55	47.6	1.54	71.45	29.7	64	14	No	No	No	Yes	Yes	Yes	15	Bachelor's degree	No	No	No	Yes	No	No	No	No	No	No	No	No	Yes	No	Yes	2
484	Men		5	64	0.77	0.98	3	24.66	35.8	1.62	80.05	30.5	124.7	30	Yes	No	No	No	No	No	17	Bachelor's degree	No	No	No	No	No	No	No	Yes	No	No	No	No	Yes	No	Yes	2
485	Women	1		63	0.77	0.9	45	22.62	35.9	1.62	63.2	24.4	125.1	22	No	No	No	Yes	No	Yes	12	High School	No	No	No	No	No	Yes	No	No	Yes	No	No	No	Yes	Yes	No	4
486	Men		5	63	0.66	1.25	15	25.36	34.2	1.55	73.5	30.4	102	38	No	No	No	No	No	No	17	Bachelor's degree	No	No	No	No	No	Yes	No	No	No	No	No	No	No	No	Yes	1
487	Men		1	64	0.95	1.09	45	29.45	27.2	1.56	66.8	27.4	148.8	30	No	No	No	No	No	No	17	Bachelor's degree	No	No	No	No	No	No	No	No	No	No	No	No	No	No	No	0
488	Women	6		74	0.3	1.01	1	22.31	35.1	1.59	50.2	19.9	47.9	20	No	No	No	Yes	Yes	Yes	6	Elementary School	No	No	No	No	No	No	No	Yes	Yes	No	No	No	No	Yes	Yes	3
490	Women	4		72	0.61	0.89	4	19.38	47.2	1.56	82.2	33.8	94.5	30	No	No	No	Yes	Yes	Yes	16	Bachelor's degree	No	Yes	No	No	No	No	No	No	No	No	No	No	Yes	Yes	No	3
491	Women	7		66	0.59	0.43	12	16.25	47.6	1.48	70.7	32.3	87.1	14	Yes	No	No	Yes	Yes	Yes	12	High School	No	No	No	No	No	Yes	No	No	No	No	No	No	No	No	Yes	1
492	Women	2		66	0.69	0.86	45	24.43	40.6	1.57	62.8	25.5	109	22	No	No	No	No	No	Yes	25	Bachelor's degree	Yes	No	No	No	No	No	No	No	Yes	No	No	No	No	Yes	Yes	3
493	Women	2		64	1.02	0.95	45	22.16	41.6	1.51	52.8	23.2	153.6	22	No	No	No	No	No	Yes	20	Bachelor's degree	No	No	No	No	No	No	No	No	No	No	No	No	No	No	Yes	0
494	Men		5	69	0.85	0.92	10	25.88	31.6	1.7	82.1	28.4	144.1	26	No	No	No	No	No	Yes	13	Bachelor's degree	No	No	No	No	No	No	No	Yes	No	No	No	No	No	Yes	Yes	2
495	Women	1		62	1.07	1.17	45	25.87	28.3	1.52	47.7	20.6	161.9	24	No	No	No	No	No	Yes	15	High School	No	No	No	No	No	Yes	No	No	No	No	No	No	No	No	Yes	1
496	Women	3		72	0.71	0.44	43	19.24	45.3	1.42	63.5	31.5	100.9	14	Yes	No	No	No	No	Yes	23	Postgraduate	No	No	No	No	No	No	Yes	No	No	No	No	No	No	No	No	1
497	Women	7		83	0.45	0.51	4	23.05	38.3	1.5	57.5	25.6	67.9	13	Yes	Yes	No	No	Yes	Yes	18	Bachelor's degree	No	No	No	No	No	Yes	No	No	No	No	No	No	Yes	No	No	2
498	Men		4	79	0.56	1.44	2	27.44	28.6	1.73	74.7	25	96.4	36	No	No	No	No	No	No	16	Bachelor's degree	No	No	No	No	No	Yes	No	Yes	No	No	Yes	No	No	No	Yes	3
499	Women	7		73	0.65	0.54	2	20.27	48.5	1.49	74.55	33.6	96.2	18	No	No	Yes	No	Yes	No	10	High School	No	No	No	No	No	Yes	No	No	No	No	No	No	Yes	No	Yes	2
500	Men		1	70	0.48	1.3	45	29.74	26.3	1.7	66.9	23.1	82.3	30	No	No	No	No	No	No	21	Postgraduate	No	No	No	No	No	No	No	No	No	No	No	No	No	No	Yes	0
501	Women	3		67	0.68	0.86	45	20.82	46.5	1.56	67.9	27.9	106.1	24	No	No	No	No	Yes	No	12	High School	No	No	No	No	No	No	No	No	No	No	No	No	No	No	No	0
502	Men		7	77	0.44	0.43	4	22.47	37.2	1.54	71.25	30	68	13	No	No	No	No	Yes	Yes	3	Elementary School	No	No	No	No	Yes	Yes	No	Yes	No	No	No	No	No	Yes	Yes	4
503	Women	4		69	0.56	0.52	7	19.92	47	1.51	88.55	38.3	84.5	20	No	No	No	No	Yes	Yes	2	Elementary School	No	No	No	No	No	Yes	Yes	No	No	No	No	No	Yes	Yes	Yes	4
504	Women	6		76	0.51	0.58	1	24.65	32.6	1.36	44.6	24.1	69.2	14	No	No	No	No	Yes	Yes	9	Elementary School	No	No	No	Yes	No	No	No	No	No	No	No	No	Yes	No	Yes	2
505	Men		3	65	0.54	1.25	45	25.12	33	1.64	76	28.1	88.2	35	No	No	No	No	No	No	6	Elementary School	No	No	No	No	No	No	No	No	No	No	No	No	No	No	Yes	0
506	Women	2		64	0.81	0.75	21	24.03	41.8	1.68	82.7	29.3	135.5	22	No	No	No	No	No	Yes	6	Elementary School	No	No	No	No	No	Yes	No	No	No	No	No	No	Yes	No	No	2
507	Women	2		65	0.7	0.72	45	24.24	37.3	1.47	60	27.6	102.2	20	No	No	No	Yes	Yes	No	14	Bachelor's degree	No	No	No	No	No	No	No	No	No	No	No	No	Yes	Yes	No	2
509	Men		4	67	0.16	1.18	1	25.16	34.8	1.73	84.1	27.9	28	33	No	Yes	No	No	Yes	No	18	Bachelor's degree	No	No	No	No	No	Yes	Yes	Yes	Yes	No	Yes	No	No	Yes	Yes	6
510	Women	3		74	0.79	0.69	45	18.71	46	1.54	55.3	23.3	122	16	No	No	No	Yes	Yes	Yes	21	Bachelor's degree	Yes	No	No	No	No	Yes	No	No	No	No	Yes	No	Yes	Yes	Yes	5
511	Women	2		71	0.77	0.67	45	21.12	36.4	1.55	64.1	26.7	119.6	18	No	No	No	No	Yes	Yes	22	Postgraduate	No	No	No	No	No	No	No	Yes	No	No	Yes	No	Yes	No	Yes	3
512	Women	2		61	0.98	0.88	45	20.2	43.9	1.56	61.5	25	153.6	22	No	No	No	No	No	No	12	High School	No	No	No	No	Yes	No	No	No	No	No	No	No	Yes	Yes	Yes	3
513	Men		6	77	0.59	0.78	26	24.86	35.5	1.61	66.5	25.7	94.6	20	No	No	No	Yes	No	Yes	17	Bachelor's degree	No	No	No	No	No	Yes	No	No	No	No	Yes	No	Yes	No	Yes	3
514	Women	7		65	0.48	0.45	4	19.16	48.5	1.47	67.5	31	71	14	Yes	No	No	No	Yes	No	9	Elementary School	No	No	No	No	No	Yes	Yes	No	No	No	No	No	Yes	Yes	Yes	4
515	Women	2		61	0.86	0.79	45	21.87	40.2	1.6	64.6	25.2	137.7	20	No	No	No	No	No	Yes	16	Bachelor's degree	No	No	No	No	No	No	No	No	No	No	No	No	No	No	Yes	0
516	Men		2	60	0.69	1.33	45	28.54	29.8	1.74	92.1	30.1	120.1	40	No	No	No	No	Yes	No	16	Bachelor's degree	No	No	No	No	No	No	No	No	No	No	No	No	No	No	No	0
517	Women	7		76	0.47	0.51	2	20.41	47.5	1.42	64.2	31.6	66.7	16	No	Yes	No	Yes	Yes	Yes	6	Elementary School	No	No	No	No	No	Yes	No	No	No	No	No	No	Yes	Yes	Yes	3
518	Women	2		61	0.86	0.96	45	23.22	43.3	1.63	61	23	140.7	22	No	No	No	No	No	No	21	Postgraduate	No	No	No	No	No	No	No	No	No	No	No	No	Yes	No	Yes	1
519	Men		2	66	0.55	0.97	45	27.66	31.6	1.63	80.4	29.9	89.6	29	Yes	No	No	No	Yes	No	22	Bachelor's degree	No	No	No	No	No	Yes	No	No	No	No	No	No	No	Yes	Yes	2
520	Women	5		70	0.67	0.63	7	22.13	37.9	1.43	52.75	25.4	95.4	16	Yes	No	Yes	No	Yes	No	12	High School	No	No	No	No	No	No	No	No	No	No	No	No	No	Yes	No	1
521	Women	7		72	0.73	0.58	7	24.03	38.6	1.67	96.2	34.5	121.4	20	No	No	No	No	No	Yes	16	Bachelor's degree	No	No	No	No	No	No	No	No	No	No	No	No	No	Yes	Yes	1
522	Women	7		72	0.18	0.7	2	21.81	42.3	1.58	71.6	28.7	28.4	20	Yes	No	Yes	No	Yes	No	12	High School	No	No	No	No	No	Yes	No	No	No	No	No	No	Yes	No	Yes	2
523	Women	7		78	0.69	0.63	2	19.4	46.2	1.5	64	28.4	104.2	18	No	No	No	Yes	No	No	7	Elementary School	No	No	No	No	No	Yes	Yes	No	No	No	No	No	No	Yes	Yes	3
524	Women	2		72	0.56	0.7	45	23.05	40.7	1.51	55.4	24.3	85	17	No	No	No	Yes	Yes	Yes	19	Postgraduate	No	No	No	No	No	Yes	No	No	No	No	Yes	No	Yes	No	Yes	3
525	Women	2		67	0.61	0.63	26	23.89	44.2	1.5	49.8	22.1	91.5	14	No	No	No	No	Yes	Yes	12	High School	No	No	No	No	No	Yes	No	No	No	No	No	No	Yes	No	Yes	2
526	Women	3		61	0.65	0.47	45	21.18	44.6	1.56	72.1	29.6	100.9	14	No	Yes	No	No	No	No	12	High School	No	No	No	No	No	Yes	No	No	No	No	No	No	No	No	No	1
527	Women	1		64	0.71	1.05	45	24.47	34.9	1.62	57.4	21.9	114.3	23	No	No	No	No	No	No	17	Bachelor's degree	No	No	No	No	No	Yes	No	No	No	No	No	No	Yes	No	Yes	2
528	Women	7		72	0.46	0.44	21	19.11	49.1	1.37	59.1	31.5	63.2	14	No	Yes	Yes	Yes	Yes	No	9	Elementary School	No	No	No	No	No	No	No	No	Yes	No	No	No	No	Yes	Yes	2
529	Women	7		78	0.26	0.37	0	24.31	46.2	1.48	82.4	37.6	37.9	14	No	Yes	Yes	No	Yes	Yes	6	Elementary School	Yes	No	No	No	Yes	Yes	Yes	No	No	No	No	No	Yes	Yes	Yes	6
530	Women	5		74	0.67	0.85	45	23.81	35.2	1.63	63.5	23.6	108.7	20	No	No	No	Yes	No	Yes	12	High School	No	No	No	No	No	Yes	No	No	No	No	Yes	No	No	No	Yes	2
531	Women	3		62	0.56	0.64	45	20.23	43.4	1.57	53.8	21.8	88.2	14	No	No	No	No	Yes	Yes	17	Bachelor's degree	No	No	No	No	No	No	No	No	No	No	No	No	No	No	Yes	0
532	Women	6		75	0.58	0.44	23	24.44	39.6	1.42	54.5	27	82.2	12	No	No	No	No	Yes	No	6	Elementary School	Yes	No	No	No	No	No	No	No	No	No	No	No	No	Yes	Yes	2
533	Men		5	77	0.51	0.86	2	26.08	31.1	1.55	61.4	25.5	79.2	22	No	Yes	No	No	Yes	Yes	6	Elementary School	No	No	No	No	No	No	No	Yes	Yes	No	No	No	No	Yes	Yes	3
534	Women	2		62	0.63	0.72	45	23.65	40.9	1.49	66	27.7	93.5	20	No	No	No	Yes	No	No	12	High School	No	No	No	No	No	No	No	No	No	No	No	No	Yes	Yes	No	2
535	Women	3		65	0.5	0.51	45	19.38	43	1.46	58.6	27.5	72.4	14	No	No	No	No	No	No	3	Elementary School	No	No	No	No	No	Yes	No	No	No	No	No	No	No	No	Yes	1
536	Women	3		64	0.5	0.51	45	19.38	43	1.46	58.6	27.5	72.4	14	No	No	No	No	No	No	16	Bachelor's degree	No	No	No	No	No	Yes	No	No	No	No	No	No	No	Yes	Yes	2
537	Men		1	68	0.84	1.55	45	34.04	19.2	1.67	59.95	21.3	140.3	33	No	No	No	No	No	Yes	17	Bachelor's degree	No	No	No	No	No	No	No	No	No	No	No	No	No	No	Yes	0
538	Women	5		71	0.59	0.5	17	22.66	38.4	1.54	57.2	24.1	90.2	12	No	No	No	No	No	Yes	19	Postgraduate	No	No	No	No	No	Yes	No	No	No	No	No	No	No	Yes	Yes	2
539	Men		4	75	0.46	1.02	30	27.17	29.5	1.78	77	25.4	81	26	No	No	No	Yes	Yes	No	18	Bachelor's degree	No	No	No	No	Yes	No	No	No	No	No	No	No	No	No	Yes	1
540	Men		1	69	0.69	1.26	45	27.79	21.7	1.72	56.3	19	119.3	24	No	No	No	No	No	Yes	16	Bachelor's degree	No	No	No	No	No	No	Yes	No	No	Yes	No	No	No	No	Yes	2
541	Women	5		72	0.99	0.98	2	20.27	43.4	1.64	60.9	22.4	162.2	22	No	No	No	No	No	No	18	Bachelor's degree	No	No	No	No	No	Yes	No	No	No	No	No	No	No	No	Yes	1
542	Women	7		79	0.77	0.43	2	23.08	36	1.51	62.6	27.6	116.2	12	No	No	No	No	Yes	Yes	18	Bachelor's degree	No	No	No	No	No	Yes	No	No	No	No	Yes	No	Yes	Yes	Yes	4
543	Women	2		75	0.61	0.66	31	20.89	43.8	1.57	74.8	30.3	96.1	20	Yes	No	No	No	Yes	No	25	Postgraduate	No	No	No	No	No	No	Yes	No	No	No	No	No	Yes	No	No	2
545	Women	6		78	0.71	0.75	6	24.52	35.7	1.49	53.4	24.1	105.9	18	No	No	Yes	No	No	Yes	12	High School	No	No	No	No	No	No	No	No	No	No	No	No	No	No	Yes	0
546	Women	1		62	0.84	1.04	45	24.91	38.6	1.58	61.4	23	132.5	24	No	No	No	Yes	No	Yes	12	High School	No	No	No	No	No	No	No	No	No	No	No	No	Yes	No	Yes	1
547	Men		1	74	0.43	1.72	45	28.39	28.3	1.69	79.65	27.9	73.5	48	No	No	No	No	No	Yes	18	Bachelor's degree	No	No	No	No	No	No	No	No	No	No	No	No	Yes	No	Yes	1
548	Men		4	77	0.75	1.04	6	30.55	28.1	1.64	77.7	28.9	123.7	30	No	No	No	Yes	Yes	No	9	Elementary School	Yes	No	No	No	No	Yes	No	No	Yes	No	No	No	No	Yes	Yes	4
549	Women	5		80	0.55	0.43	35	24.22	34.9	1.5	51.8	23	83.1	10	No	No	No	No	Yes	Yes	12	High School	No	No	Yes	Yes	No	Yes	No	No	No	No	No	No	No	Yes	Yes	4
550	Women	2		64	0.81	0.72	45	20.93	43.2	1.58	69.6	27.9	127.4	20	No	No	No	No	Yes	No	17	Bachelor's degree	No	No	No	No	No	No	No	No	No	No	No	No	No	No	Yes	0
551	Men		3	60	0.82	1.18	45	25.96	34.9	1.8	103.6	32.2	147.8	38	No	No	No	Yes	No	Yes	18	Bachelor's degree	No	No	No	No	No	No	No	No	No	No	No	No	No	No	Yes	0
552	Women	7		81	0.69	0.51	8	23.31	40.6	1.56	61.8	25.4	107.8	13	No	No	No	No	Yes	No	12	High School	No	No	No	No	No	No	No	No	No	No	Yes	No	No	No	Yes	1
553	Women	3		64	0.71	0.58	45	21.75	42.4	1.52	63.55	27.5	107.5	16	No	No	No	No	No	Yes	17	Bachelor's degree	No	No	No	No	No	No	No	No	No	No	Yes	No	No	Yes	Yes	2
556	Women	2		62	0.71	0.69	45	22.82	42.8	1.57	64.6	25.9	111.3	18	Yes	No	No	No	No	Yes	17	Bachelor's degree	No	No	No	No	No	No	No	No	No	No	No	No	Yes	No	Yes	1
557	Women	7		68	0.43	0.51	8	19.01	46.1	1.46	66.4	31.2	62.7	16	No	No	No	No	No	No	6	Elementary School	No	No	No	No	No	Yes	No	Yes	No	No	No	No	Yes	No	Yes	3
558	Men		5	64	0.76	1.09	15	23.21	36.2	1.63	73.2	31.2	123.2	34	Yes	No	No	No	No	No	12	High School	No	No	No	No	No	Yes	No	No	No	No	No	No	Yes	No	Yes	2
559	Women	1		62	0.47	0.91	18	24.75	34.2	1.63	58.9	21.9	76.7	20	No	No	No	No	No	No	18	Bachelor's degree	No	No	No	No	No	No	No	No	No	No	No	No	No	No	Yes	0
560	Men		5	65	0.71	1.39	18	25.67	35.8	1.72	72.6	24.5	122.8	34	No	No	No	No	No	Yes	16	Bachelor's degree	No	No	No	No	No	No	No	No	No	No	No	No	No	Yes	Yes	1
561	Women	3		60	0.54	0.58	45	21.53	40.7	1.65	66.6	24.2	89.4	14	No	No	No	No	Yes	Yes	25	Postgraduate	No	No	No	No	No	Yes	No	Yes	No	No	No	No	Yes	No	Yes	3
562	Men		2	61	0.64	1.25	10	27.61	29.7	1.73	86.4	28.9	110.2	36	No	No	No	No	No	No	19	Postgraduate	No	No	No	No	No	No	No	No	No	No	No	No	No	No	No	0
563	Women	2		62	0.77	0.78	45	22.89	38.5	1.59	58.7	23.2	121.8	18	No	No	No	No	Yes	No	18	Bachelor's degree	No	No	No	No	No	No	No	No	No	No	No	No	Yes	No	Yes	1
564	Women	5		65	0.85	0.78	21	20.63	42	1.52	59.6	25.5	128.8	20	No	No	No	No	No	No	12	High School	No	No	No	No	No	Yes	No	No	Yes	No	No	No	Yes	No	Yes	3
565	Women	7		87	0.53	0.64	5	23.74	39	1.51	50	21.9	79.6	14	No	No	No	No	Yes	No	12	High School	No	No	No	No	No	Yes	No	No	No	No	No	No	Yes	Yes	Yes	3
566	Women	2		68	0.78	0.73	45	21.45	41.2	1.56	67	27.5	120.9	20	No	No	No	No	Yes	No	13	Bachelor's degree	No	No	No	No	No	No	No	Yes	No	No	No	No	No	No	Yes	1
567	Men		3	62	0.67	1.41	45	22.34	34.5	1.57	63.8	25.6	105.3	36	Yes	No	No	Yes	Yes	Yes	15	Bachelor's degree	No	No	No	No	No	No	No	No	No	No	No	No	Yes	No	No	1
568	Women	5		81	0.71	0.77	45	27.02	25	1.48	45.5	20.8	104.4	16	Yes	No	No	Yes	Yes	Yes	6	Elementary School	No	No	Yes	No	No	No	No	Yes	No	No	No	No	Yes	Yes	Yes	4
569	Women	2		71	0.69	1.02	45	20.38	40.7	1.58	66.5	26.6	108.9	27	No	No	No	No	Yes	No	19	Postgraduate	No	No	No	No	Yes	Yes	No	Yes	No	No	Yes	No	No	No	Yes	4
570	Women	7		77	0.78	0.49	6	20.41	42.2	1.45	51.3	24.4	113.13	12	No	No	No	No	Yes	No	20	Bachelor's degree	No	No	No	No	No	Yes	No	No	No	No	No	No	No	No	Yes	1
571	Women	2		62	0.79	0.98	45	22.36	38.4	1.66	62.1	22.5	131.4	22	No	No	No	No	No	No	17	Bachelor's degree	No	No	No	No	No	No	No	No	No	No	No	No	Yes	Yes	Yes	2
572	Women	7		71	0.32	0.37	11	16.94	49.1	1.54	63.5	26.8	49.8	10	Yes	Yes	Yes	Yes	Yes	Yes	19	Postgraduate	No	No	No	No	No	Yes	Yes	No	No	No	No	No	No	Yes	Yes	3
573	Women	3		70	0.56	0.73	30	20.53	41.9	1.47	53	24.5	82.9	18	No	No	No	Yes	No	Yes	25	Postgraduate	No	No	Yes	No	No	No	No	No	Yes	No	No	No	Yes	Yes	Yes	4
574	Women	7		73	0.45	0.65	2	18.76	50.6	1.64	91.5	34	74.3	22	No	No	No	No	No	No	15	High School	No	Yes	No	No	No	No	No	No	No	Yes	No	No	Yes	Yes	Yes	4
575	Men		4	77	0.3	1.13	11	25.49	35.5	1.64	71.6	26.6	48.8	30	No	Yes	No	No	Yes	No	17	Bachelor's degree	Yes	No	No	No	No	No	No	Yes	No	No	No	No	No	Yes	Yes	3
577	Men		1	61	0.75	1.56	45	29.88	27.2	1.57	60	24.3	117.4	38	No	No	No	Yes	No	No	15	Bachelor's degree	No	No	No	No	No	No	No	No	No	No	No	No	Yes	No	Yes	1
578	Women	7		83	0.41	0.52	0	21.38	36.6	1.45	48.7	23.2	60	12	No	Yes	Yes	Yes	Yes	Yes	2	Elementary School	No	No	No	No	No	Yes	No	Yes	No	No	No	No	Yes	No	Yes	3
579	Women	7		80	0.45	0.55	0	20.7	43.8	1.39	52.4	27.1	62.8	15	Yes	Yes	Yes	Yes	Yes	Yes	0	No Education	No	No	Yes	Yes	No	No	No	No	No	No	No	No	Yes	Yes	Yes	4
580	Women	2		66	0.69	1.07	45	22.93	40.9	1.62	59	22.5	112.4	24	No	No	Yes	No	Yes	No	10	High School	No	No	No	No	No	Yes	No	No	No	No	No	No	No	No	Yes	1
581	Women	2		65	0.64	0.64	45	22.88	41.7	1.52	50.5	21.9	97.7	14	No	No	No	No	Yes	No	17	Bachelor's degree	No	No	No	No	No	Yes	No	No	No	No	No	No	No	No	Yes	1
582	Men		2	67	0.68	0.92	45	27.64	33.8	1.8	98.95	30.5	121.9	28	No	No	No	No	No	No	25	Postgraduate	No	No	No	No	No	No	No	No	No	No	No	No	Yes	No	No	1
583	Women	6		62	0.61	0.43	3	23.43	35.6	1.58	51.6	20.7	97.1	9	No	No	No	No	Yes	No	12	High School	No	No	No	No	No	No	No	No	No	No	No	No	Yes	No	No	1
584	Women	3		69	0.63	0.45	45	20.86	43.5	1.5	60.3	26.8	94.3	12	No	No	No	No	Yes	No	16	Bachelor's degree	No	No	No	No	Yes	No	No	No	No	No	No	No	No	No	Yes	1
585	Men		5	75	0.5	0.85	2	23.91	37.8	1.72	76.25	25.8	86.5	22	No	No	No	No	No	No	22	Postgraduate	Yes	Yes	No	No	No	No	No	No	No	No	No	No	No	Yes	Yes	3
586	Women	3		67	0.65	0.51	45	18.04	51.7	1.54	71.25	29.6	100.1	15	Yes	No	No	No	Yes	No	16	Bachelor's degree	No	No	No	No	No	Yes	No	Yes	No	No	No	No	Yes	Yes	Yes	4
587	Men		4	81	0.66	1.13	22	33.49	23.5	1.56	47.5	19.5	103.1	22	No	No	No	No	No	No	15	Bachelor's degree	No	No	No	No	No	No	No	No	No	No	Yes	No	No	No	Yes	1
588	Women	2		63	0.74	0.89	45	20.53	42.7	1.54	58.5	24.7	113.5	22	No	No	No	No	No	No	6	Elementary School	No	No	No	No	No	No	No	No	No	No	No	No	No	No	Yes	0
593	Women	2		61	0.95	1.13	45	22.11	40.2	1.48	57.9	26.6	140.6	30	No	No	No	No	No	Yes	15	Bachelor's degree	No	No	No	No	No	No	No	No	No	No	No	No	Yes	Yes	Yes	2
594	Women	3		70	0.69	0.61	45	19.32	45.9	1.51	60	26.3	103.9	16	No	No	No	Yes	Yes	No	12	High School	No	No	No	No	No	Yes	No	Yes	No	Yes	No	No	No	Yes	Yes	4
595	Women	3		60	0.78	0.54	45	20.45	43.7	1.57	77.9	31.4	123.2	17	No	No	No	Yes	Yes	Yes	18	Bachelor's degree	No	No	No	No	No	Yes	No	No	No	No	No	No	No	Yes	No	2
596	Women	7		81	0.59	0.48	18	21.08	43.1	1.42	63.3	31.4	83.6	15	No	No	Yes	Yes	Yes	Yes	6	Elementary School	No	No	No	No	No	No	No	No	No	No	No	No	Yes	Yes	Yes	2
597	Women	6		79	0.67	0.49	4	25.68	28.7	1.48	40.5	18.5	99.8	9	No	No	Yes	No	No	Yes	12	High School	No	No	No	No	No	No	No	No	No	No	No	No	Yes	No	Yes	1
598	Men		2	66	0.53	1.3	45	28.62	31.8	1.71	76	26.1	90.5	34		No	No	No	Yes	Yes	10	High School	No	No	No	No	No	No	No	No	No	No	No	No	No	No	Yes	0
599	Women	7		75	0.56	0.68	3	21.62	42.2	1.52	54.1	23.4	85.8	16	No	No	No	No	Yes	No	21	Postgraduate	No	No	No	No	No	Yes	No	No	No	No	No	No	Yes	No	Yes	2
600	Women	5		76	0.82	0.82	0	22.82	41.7	1.63	77.4	29.1	132.9	24	No	No	No	No	Yes	No	18	Bachelor's degree	No	No	No	No	No	No	No	No	No	No	No	No	No	Yes	Yes	1
601	Men		5	74	0.63	1.1	4	23.38	36.8	1.62	57.4	21.9	101.5	24	Yes	No	No	No	Yes	Yes	12	High School	No	No	No	No	No	Yes	No	Yes	No	No	No	No	Yes	Yes	Yes	4
602	Women	2		68	0.86	0.99	45	21.97	39.9	1.59	55.6	22.3	137.2	22	No	No	No	No	Yes	No	12	High School	No	No	No	No	No	No	No	No	No	No	No	No	Yes	No	No	1
603	Men		4	82	0.58	0.96	9	27.46	31.6	1.57	56.5	22.8	90.3	22	No	No	No	No	No	No	6	Elementary School	Yes	No	No	No	No	No	No	No	No	No	No	No	No	No	Yes	1
604	Women	5		68	0.7	0.56	0	22.11	40.7	1.51	73.6	32.3	106.1	18	No	Yes	Yes	No	Yes	Yes	12	High School	No	No	No	No	No	Yes	No	Yes	No	No	Yes	No	No	Yes	Yes	4
605	Men		4	86	0.6	1.04	9	31.42	33.1	1.54	50	21.1	92.7	22	Yes	No	No	No	No	No	6	Elementary School	No	No	No	No	No	No	No	No	No	No	No	No	No	Yes	Yes	1
606	Women	4		71	0.85	0.59	23	19.08	46.6	1.54	72.3	30.5	130.4	18	No	No	No	No	Yes	Yes	13	Bachelor's degree	No	No	No	No	No	No	No	No	No	No	Yes	No	No	No	Yes	1
607	Women	1		66	0.65	0.89	45	24.05	33	1.55	45.75	19	100.1	17	No	No	No	No	No	No	17	Bachelor's degree	No	No	No	No	No	No	No	No	No	No	No	No	Yes	No	Yes	1
609	Women	7		75	0.48	0.61	0	20.07	43.2	1.49	65.7	29.6	71.1	18	No	No	No	No	No	Yes	20	Bachelor's degree	Yes	No	No	No	No	Yes	No	Yes	No	No	No	No	No	Yes	Yes	4
610	Men		7	80	0.28	0.62	0	20.71	46.7	1.63	93.8	35.3	45.3	22	No	No	Yes	No	Yes	No	15	High School	Yes	No	No	No	No	Yes	No	Yes	No	No	Yes	No	No	Yes	Yes	5
611	Women	5		74	0.99	0.76	21	22.7	39.8	1.48	52.3	23.7	146.3	18	No	No	No	No	No	Yes	18	Bachelor's degree	No	No	No	No	No	No	No	No	No	No	No	No	No	No	Yes	0
612	Women	2		65	0.85	0.96	45	21.67	43.5	1.52	62.4	27	129.8	26	No	No	No	No	No	No	25	Postgraduate	No	No	No	No	No	No	No	No	No	No	No	No	Yes	No	Yes	1
613	Men		6	82	0.5	0.73	45	26.11	32.9	1.68	69.8	24.7	84.5	18	No	No	No	Yes	Yes	No	17	Bachelor's degree	Yes	No	No	No	No	No	No	Yes	No	No	No	No	Yes	Yes	Yes	4

## Sheet: Sheet2
VARIABLE	DESCRIPTION	CODING
ID	ID number
SEX	Sex	WOMEN/MEN
CLUSTER_NUM_WOMEN	Number of assigned cluster for women	1, 2, 3, 4, 5, 6, 7
CLUSTER_NUM_MEN	Number of assigned cluster for men	1, 2, 3, 4, 5, 6, 7
AGE	Age, y
GAIT_HEIGHT	Gait speed over height (Gait/Height), 1/s
GRIP_BMI	Grip strength over body mass index (Grip/BMI), m2
BALANCE	One-legged stance (Balance), s
LAM_PERCENTAGE	Lean appendicular mass percentage (LAM%), %
FAT_PERCENTAGE	Fat percentage (Fat%), %
HEIGHT	Height, (m)
WEIGHT	Weight, (kg)
BMI	Body mass index (BMI), kg/m2*
GAIT_SPEED	Gait speed, cm/s
GRIP_STRENGTH	Grip strength, kg
CI	Cognitive impairment (CI)	YES/NO
ADLD	Activities of daily living dependence (ADLD)	YES/NO
IADLD	Instrumental activities of daily living dependence (IADLD)	YES/NO
DEPRESSION	Depression	YES/NO
FEAR_FALLING	Fear of falling (FF)	YES/NO
FELL_LAST_YEAR	Fell last year	YES/NO
EDUCATION_YEARS	Years of education (EDUC)
EDUCATION_CATEG	Level of education	No education / Elementary school / High school / Bachelor's degree / Postgraduate
MI	Myocardial infarction (MI)	YES/NO
CHF	Congestive heart failure (CHF)	YES/NO
CVA	Cerebrovascular accident (CVA)	YES/NO
COPD	Chronic obstructive pulmonary disease (COPD)	YES/NO
ARTHRITIS	Arthritis	YES/NO
PUD	Peptic ulcer disease (PUD)	YES/NO
LIVER_DISEASE	Liver disease	YES/NO
DIABETES	Diabetes	YES/NO
HEMIPLEGIA	Hemiplegia	YES/NO
CKD	Chronic kidney disease (CKD)	YES/NO
CANCER	Cancer	YES/NO
AIDS	AIDS	YES/NO
PVD	Peripheral vascular disease (PVD)	YES/NO
HTN	Hypertension (HTN)	YES/NO
OSTEOPENIA_OSTEOPOROSIS	Osteopenia/Osteoporosis	YES/NO
NUMCOM	Number of comorbidities (NUMCOM)
